# Supplementary material for: Development of a rational framework for the therapeutic efficacy of fecal microbiota transplantation for calf diarrhea treatment
Source: Microbiome. 2022 Feb 21;10:31. doi: 10.1186/s40168-021-01217-4 (PMC8858662; doi:10.1186/s40168-021-01217-4)
Supplement: Supplementary file 3 — Additional file 2. Datasets 1-10. [file 40168_2021_1217_MOESM3_ESM.xlsx]

## Sheet: Dataset S1
	Dataset S1: KEGG pathway list
	group/Pathway	ko00010	ko00020	ko00030	ko00040	ko00051	ko00052	ko00053	ko00061	ko00071	ko00072	ko00120	ko00121	ko00130	ko00140	ko00190	ko00195	ko00220	ko00230	ko00240	ko00250	ko00260	ko00261	ko00270	ko00280	ko00281	ko00290	ko00300	ko00310	ko00311	ko00330	ko00332	ko00333	ko00340	ko00350	ko00360	ko00361	ko00362	ko00364	ko00380	ko00400	ko00401	ko00405	ko00410	ko00430	ko00440	ko00450	ko00460	ko00471
	D0-success	10170.4	6592.14	7605.46	5468.13	12132.2	5381.04	3151.29	3376.07	2267.12	251.929	8.25	203.44	4797.55	64.5714	10473.9	1877.57	3770.2	19960.5	14433.1	7326.55	8759.62	2041.35	8183.45	1698.62	790.857	4273.87	3425.23	1993.6	389.964	5115.38	509.524	785.952	2304.38	3548.17	2088.14	300	1118.61	245.429	1158.01	5250.29	1014.71	259.762	2287.1	1357.02	1969.25	3580.4	1605.56	1079.04
		1700.67	1104	1182	828.667	2078	805	453	577	331.333	43	0	42.3333	792.333	0	1747	315	614.667	3355.33	2459	1205.33	1449.33	342.667	1386.67	253.333	123	736.333	576.333	330.667	82	838.667	88.6667	133.667	364.667	539.667	377	43	172	41	165.333	884	172	46.3333	371.667	252.667	371	597.333	254.667	174
		240	156	168	120	300	114	66	78	48	6	0	6	114	0	246	42	84	468	342	168	204	48	192	36	18	102	78	48	12	120	12	18	48	78	54	6	24	6	24	120	24	6	54	36	54	84	36	24
		920.714	587.381	638.333	447.857	1123.81	439.048	245.238	307.857	178.81	23.8095	0	22.1429	420.714	0	922.857	168.333	331.667	1810.48	1330.48	646.667	781.19	183.81	751.905	137.857	66.4286	398.095	309.524	177.143	44.2857	449.524	47.619	69.7619	195.476	291.19	202.619	23.8095	91.9048	22.1429	88.5714	476.19	91.9048	25.4762	199.286	136.19	200.952	321.667	137.857	93.5714
		7703.93	4836.26	5366.17	3683.21	9412.62	3741.6	1986.98	2657.71	1452.12	214.119	20	198.286	3437.43	0	7572.21	1434.67	2741.83	15188	11161.5	5435.33	6480.88	1529.62	6326.81	1157.21	534.857	3256.69	2683.55	1446.29	356.571	3679.05	408.238	626.524	1600.45	2379.38	1666.24	204.119	754.81	178.286	713.143	3902.38	744.81	209.952	1604.57	1141.38	1630.4	2666.83	1147.21	790.643
		10842.5	3096.71	6975.6	2129.26	7142.86	6446.43	527.5	6038	1123.26	765.214	371.548	431.833	1822.21	7.88095	6689.64	3418.1	1312.12	24744	18060.8	8269.93	7707.31	2293.02	9845.31	1770.07	137.571	1393.95	6343.86	1129.14	430.905	2527.19	153.095	1717.79	670.286	1359.93	491	57.6429	1342.9	43.7143	573.476	1399.45	262.619	90.4524	446.429	2449.33	756.071	2955.74	1433.64	1337.69
		5245.71	3409.71	3672	2622.86	6557.14	2491.71	1442.57	1704.86	1049.14	131.143	0	131.143	2491.71	0	5376.86	918	1836	10229.1	7475.14	3672	4458.86	1049.14	4196.57	786.857	393.429	2229.43	1704.86	1049.14	262.286	2622.86	262.286	393.429	1049.14	1704.86	1180.29	131.143	524.571	131.143	524.571	2622.86	524.571	131.143	1180.29	786.857	1180.29	1836	786.857	524.571
		479.429	302.762	330.667	229.714	577.619	229.095	125.476	162.714	91.619	12.619	0	11.2857	214.429	0	474.714	89.6667	175.333	946.952	697.952	337.333	406.381	95.619	395.81	71.7143	33.8571	209.19	164.048	90.2857	22.5714	231.048	25.2381	36.5238	104.952	149.381	104.238	12.619	47.8095	11.2857	45.1429	252.381	47.8095	13.9524	101.571	70.381	102.905	167.333	71.7143	49.1429
		3935	2413.67	2674.33	1805	4566.67	1891.33	978.667	1391	717.667	108.667	0	87	1653	0	3762	782.333	1499.67	7869.33	5847.33	2782.67	3326.33	782.667	3347.33	587	261	1760.67	1412.67	696	174	1826.67	217.333	304.333	934.333	1174.33	826.333	108.667	391.333	87	348	2173.33	391.333	130.333	783	565.333	804.667	1369.67	587	413
		2675.71	1717.05	1860.67	1312.86	3290.48	1274.38	719.905	886.857	524.476	68.4762	0	65.1429	1237.71	0	2700.86	482.667	955.333	5247.81	3849.81	1877.33	2271.52	534.476	2171.24	400.857	195.429	1150.76	890.19	521.143	130.286	1316.19	136.952	202.095	557.81	853.524	592.952	68.4762	267.238	65.1429	260.571	1369.52	267.238	71.8095	586.286	397.524	589.619	935.333	400.857	270.571
		4688.29	2883.62	3144.67	2039.14	5194.19	2233.95	1089.76	1790.14	810.19	131.19	0	103.857	1901.29	0	4536.14	1025.67	1889.33	9587.52	7152.52	3401.33	3987.81	948.19	4122.1	689.143	287.571	2168.9	1809.48	782.857	191.714	2122.48	278.381	398.238	1243.52	1332.81	957.381	131.19	478.095	95.8571	391.429	2767.81	478.095	174.524	878.714	661.81	898.048	1645.33	697.143	513.429
		5458.21	3393.74	3859.69	2599.64	6811.38	2717.69	1374.74	1931.29	1006.17	164.31	36.2857	159.143	2425	0	5301.36	1010.19	1859.74	10730.2	7849.69	3867.38	4537.12	1076.1	4446.76	825.214	368.571	2192.02	1954.6	1019.14	245.714	2568.52	292.333	487.762	1039.69	1661.9	1170.48	146.167	519.905	122.857	491.429	2596.76	501.762	133.19	1105.71	820.048	1129.02	1865.02	807.071	561.357
		314.571	286.095	218.19	76.5714	256.952	127.048	19.5238	253.714	27.2381	8.38095	6.28571	19.7143	162.857	0	534.286	142.19	173.238	814.762	578.762	338.381	299.048	86.6667	333.048	35.1429	4.28571	159.238	233.524	41.7143	2.85714	142.952	34.4762	84.4762	150.762	53.3333	59.619	5.2381	46.1905	1.42857	17.7143	264.19	43.0476	14.7619	36.8571	46.4762	16.6667	127.524	44	53.1429
	D0-failure	28.5714	18.5714	20	14.2857	35.7143	13.5714	7.85714	9.28571	5.71429	0.714286	0	0.714286	13.5714	0	29.2857	5	10	55.7143	40.7143	20	24.2857	5.71429	22.8571	4.28571	2.14286	12.1429	9.28571	5.71429	1.42857	14.2857	1.42857	2.14286	5.71429	9.28571	6.42857	0.714286	2.85714	0.714286	2.85714	14.2857	2.85714	0.714286	6.42857	4.28571	6.42857	10	4.28571	2.85714
		7	2.33333	3.66667	1	3.33333	3.66667	0.333333	4	0.333333	0.333333	0	0	0	0	3	2.66667	4.33333	16.6667	13.6667	5.33333	5.66667	1.33333	8.66667	1	0	4.33333	4.33333	0	0	1.33333	0.666667	0.666667	3.66667	0.666667	0.666667	0.333333	0.666667	0	0	6.66667	0.666667	0.666667	0	0.666667	0.333333	2.33333	1	1
		47096	30536.3	32361.2	21623.3	54662	26313.4	11231	16881.6	8564.93	1104.17	282.048	1236.48	19564.6	405.524	46945.4	9099	17066.4	91459.2	68190.9	34684.5	39516.6	9697.05	38466	7922.21	2866.71	19444.4	16991.5	8329	2111.19	21606.7	2533.29	3850.33	11441.5	13288.8	10066.9	1065.17	4203.38	955.286	4026.05	24618	4768.81	1498.29	9205.43	6836.24	9916.31	15716.8	8487.64	4958.4
		45.5	15.1667	23.8333	6.5	21.6667	23.8333	2.16667	26	2.16667	2.16667	0	0	0	0	19.5	17.3333	28.1667	108.333	88.8333	34.6667	36.8333	8.66667	56.3333	6.5	0	28.1667	28.1667	0	0	8.66667	4.33333	4.33333	23.8333	4.33333	4.33333	2.16667	4.33333	0	0	43.3333	4.33333	4.33333	0	4.33333	2.16667	15.1667	6.5	6.5
	R0-success	25100.5	12578.4	16820	9282.56	25016.9	13144.1	4541.32	10516.9	4043.94	1106.34	332.367	755.605	8586.12	16.6667	21350.7	5861.6	6701.73	52293.5	38356.6	18158.8	19948.9	5115.4	21284	3992.2	1236.58	7861.78	10812	3998.37	1138.64	9755.63	912.81	2685.18	3913.94	6052.56	3829.41	454.471	2804.05	407.238	2030.72	9181.23	1768.55	499.305	3753.34	4499.96	4033.34	7989.37	3598.03	2756.89
		209620	138721	145821	101586	254772	98359	55306.8	73165.6	40702.3	5188.69	13.0238	5425.36	99236.8	7.66667	221457	39992.6	76701.4	416420	304456	150644	179652	42768.7	171457	31070	15040	91302.2	72511.5	40937	10030.5	104139	11152.9	17387.7	46301.7	66316.1	46673.3	5182.93	21603.9	5011	20474.8	110676	21577	5736	45936.5	31216	45293.9	74119.4	31400.1	21748.8
		98079.4	63845.7	68357	48228.9	120420	47893.4	26348.5	32652.7	19419.3	2466.24	81.0476	2455.71	45525.1	159.857	100377	17637.3	34832.9	191523	140461	69418.9	83331.9	19757	78969	15192.8	7140.1	41715.3	32635.7	19236.6	4790.67	48354.8	4991.43	7513.38	20727	31152.2	21891.4	2451.57	9874.33	2368.52	9655	49925.8	9886.76	2614.52	21604.6	14601	21711.3	34111	15220.6	9939.52
		440	220	340	170	590	275	65	215	50	25	20	25	145	0	325	95	110	880	635	330	320	80	370	70	15	105	225	60	10	150	30	75	40	95	75	15	30	5	20	120	20	5	45	70	55	130	60	50
		3755.57	2356.48	2612.24	1793.14	4576.76	1821.67	968.19	1295.57	707.619	104.048	8.85714	95.7143	1672.43	0	3689.29	701.238	1342.05	7408.52	5447.52	2649.48	3161.24	745.905	3089.1	563.857	260.571	1593.76	1308.33	703.714	173.714	1792.62	199.238	303.81	786.524	1159.1	811.667	99.619	368.524	86.8571	347.429	1912.67	364.095	103.524	781.714	555.524	794.476	1300.9	559.429	385.714
		62823	40552	43511.2	29960.6	75060.8	32550.4	16051.2	21538.7	12147.8	1600.5	207.583	1626.92	27907.8	291	63593.4	11602	21821.9	122453	90232.9	45152.5	52982.7	12812.1	50556.2	10209.8	4294.67	25782.2	21572.8	11950.3	3042.92	30061.3	3127	4965.17	13549.2	19034.3	13674.3	1456.33	6199.75	1422.67	5954.92	31290	6250	1711	13248.8	9474.5	13661.1	21399.5	10397.6	6444.92
		4138.62	2258.29	2779.08	1590.56	4189.11	2412.04	764.429	1682.64	669.024	148.357	57.9167	122.774	1414.79	33.3333	3671.89	925.333	1178.92	8368.86	6212.44	3074.5	3315.48	862.44	3442.26	707.143	194.571	1340.15	1724.89	651.357	187.631	1632.81	165.048	411.571	779.857	977.643	685.714	65.8571	401.845	64.8571	317.345	1650.48	328.095	100.19	633.714	705.31	725.964	1295.83	715.893	452.845
		171435	111088	119762	84518.9	211820	81454.4	46277.8	57101.4	33956.1	4412.07	86	4366.57	80805.9	6	176147	30856	59905.5	336379	245738	120823	145672	34473.6	137914	25767.9	12638.7	72437.2	57023.9	33990.6	8495.14	85081.4	8578.14	13358.7	34591.1	55023.4	38122.1	4234.07	17426.3	4207.57	17025.3	85643.4	17066.3	4299.57	38032.1	25908.4	37928.6	59964.5	25656.9	17326.8
		18903	11596	13514.5	8886.98	23822.9	9618.6	4624.88	6928.76	3425.31	632.929	195.905	605.095	8271.71	4	18058.7	3533.38	6252.98	37215.5	27148.7	13465.8	15547.6	3704.67	15395.4	2941.12	1242.24	7283.31	7011.21	3489.43	818.381	8713.57	1033.95	1844.29	3406.36	5648.33	4018.24	530.31	1825.71	410.524	1667.43	8595.05	1663.1	431.524	3705.38	2869.29	3779.83	6385.88	2777.17	1961.45
		2969.81	956.381	1859.65	404.845	1614.06	1686.65	22.381	1895.36	246.5	209.595	102.107	130.012	497.833	0	2173.32	1097.9	475.298	7179.24	5237.15	2449.64	2180.52	670.869	2855.79	456.476	4.71429	452.821	1949.04	268.595	104.393	667.905	66	553.286	353.571	286.214	103.762	6.66667	398.798	1.57143	133.869	599.619	94.619	37.2381	66.8095	680.643	120.488	849.071	381.131	404.321
		45840.4	24324.2	30968.6	18333.7	48332.4	23351.8	9399.14	18244.1	7945.38	1929.62	436.976	1277.45	16747.9	28	40152.9	10110.1	13663.8	94431.5	69451	32818.2	37114.8	9252.6	38925.9	7507.48	2624.1	16123.4	18679.8	7694.62	2093.45	18933.4	1914.1	4500.19	8053.48	12066.6	7945	1050.38	5338.31	849.81	3979.74	19060.7	3589.24	1067.81	7713.62	7784.81	8028.02	15040.8	6611.4	4958.45
		10344.8	6393.74	7241.12	4865.07	12661.4	5113.83	2584.6	3674.29	1893.31	307.024	53.4286	283.857	4511.71	0	9976.64	1958.62	3634.02	20440.8	15019.3	7330.24	8629.12	2042.95	8537.05	1558.93	691.286	4271.88	3724.17	1896.86	460.857	4834.81	560.619	897.905	2098.26	3122.05	2200.33	280.31	994.762	230.429	921.714	5125.33	968.048	276.762	2073.86	1535.76	2123.74	3548.45	1532.21	1071.36
		4629.43	2870.57	3183.14	2165.43	5505.71	2236.29	1171.14	1618.29	857.429	128.286	5.71429	110.286	2001.14	0	4483.71	893.143	1709.43	9196.57	6798.57	3270.29	3904.29	920	3874.29	692.857	313.714	2017.43	1639.14	842.286	209.143	2177.71	250.857	366.857	1034.57	1404	985.714	125.429	457.143	104.571	418.286	2457.14	454.286	140.571	941.143	674.857	962	1607.14	690	480.857
	R0-failure	7222.48	4711.14	5043.33	3580.24	8945.43	3522.64	1956.21	2371.07	1432.1	176.429	5.16667	181.595	3383.14	10.3333	7404.07	1276.33	2537.17	14055.9	10299.3	5095	6132.9	1452.76	5780.05	1105.07	529.286	3056.12	2371.07	1426.93	358.024	3580.24	363.19	544.786	1488.93	2309.07	1618.86	176.429	710.881	176.429	710.881	3631.9	726.381	186.762	1603.36	1079.24	1618.86	2511.33	1120.57	726.381
		148	87.3333	98.6667	64	163.333	71.6667	34.3333	55	25.3333	4.33333	0	3	57	0	135	31.6667	59.3333	300.667	225.667	105.333	124.667	29.3333	130.667	22	9	68.3333	56.3333	24	6	65.3333	8.66667	11.6667	38.6667	41.6667	29.6667	4.33333	14.6667	3	12	86.6667	14.6667	5.66667	27	20.6667	28.3333	51.3333	22	16
		14772.1	8385.43	9496	5574.38	14023	7484.1	3095.14	6461.71	2878.29	773.952	42.3333	282.286	4545.1	105.333	12829.7	3703	6691.67	31314	23862.3	10965.3	12570.4	3030.95	14071.8	3333.38	947.19	7278.86	6483.71	2287.95	501.571	5939.71	980.571	1391.52	5044.62	3825.71	3061.57	670.619	2575.48	260.619	1445.48	9934.38	1533.81	761.286	2559.9	2025.05	2373.57	5126.67	2344.38	1753.14
		3043.86	1971.86	2127	1514.43	3788.57	1446.86	832.286	994.429	605.571	76.5714	0	75.5714	1435.86	0	3107.43	537	1071	5944.57	4348.57	2132	2586.43	608.571	2444.29	456.429	226.714	1297.71	995.429	604.571	151.143	1515.43	153.143	228.714	615.571	984.429	682.143	76.5714	304.286	75.5714	302.286	1531.43	304.286	77.5714	680.143	455.429	681.143	1065	456.429	305.286
	R1-success	22333.1	14288.6	15427.8	10014.3	24752.3	12420	5232.19	8455.9	4176.48	610.429	151.25	598.536	9228.79	200.81	22657.3	4622.81	7857.65	44313	32776	16726.3	18791.8	4687.18	18377	3896	1356.76	8872.04	8460.3	3970.76	982.488	10161.5	1128.19	2007.79	5358	6271.76	4541.1	492.738	2314.08	438.762	2039.39	11294.7	2207.05	664.429	4307.83	3364.64	4404.06	7475.14	3950.8	2422.27
		59729.1	44915	38819.9	19086.1	51430.5	25313.2	8603.05	35328.9	7635.33	1446.76	138.19	2033.43	25804.7	22.6667	78368.6	20901.9	31221.7	140466	103666	53643.1	54726.9	14381.6	60259	7647.81	2155.71	32051.2	33640.3	8262.76	1448.48	26620.6	5142.67	9656.29	25476.6	13121.7	11458.1	1383.33	7681.71	718.571	4062.29	47931.6	7652.29	3120.57	8854.48	8166.48	7199.9	22977.2	8795.05	8443.9
		83761.1	52751.9	57439.3	39205.3	98054.1	41827.7	21133.9	29319.8	15622.2	2164.71	101.952	1946.19	35940.7	196.69	82178.2	16242.3	31265.5	165644	122791	59824.5	70847.9	16855.9	69904.5	12946.9	5591.57	36590.9	29604.1	15161.3	3766.31	39339.6	4519.67	6515.05	19683.9	25113.8	17857	2181.71	8207.88	1857.29	7586.12	45199	8428.52	2677.07	17011.4	12077.4	17500.9	28906.6	13195.6	8736.95
		113.143	42.4286	94.2857	33	160.286	84.8571	4.71429	70.7143	4.71429	9.42857	9.42857	9.42857	23.5714	0	56.5714	28.2857	18.8571	231	165	89.5714	70.7143	18.8571	99	18.8571	0	9.42857	75.4286	9.42857	0	23.5714	9.42857	28.2857	0	14.1429	14.1429	4.71429	4.71429	0	0	9.42857	0	0	0	18.8571	4.71429	28.2857	14.1429	14.1429
		1382.64	874.881	964.405	667.929	1698.81	668.405	361.881	470.857	264.167	37.5952	2.85714	35.4286	626	0	1372.07	253.905	489.881	2718.9	1995.4	973.81	1165.69	274.952	1128.62	207.643	97.7143	584.738	474.452	263.429	65.1429	667.238	72.3333	110.619	284.405	432.048	301.762	36.1667	136.048	32.5714	130.286	697.619	134.619	36.9048	293.143	205.476	296.738	479.738	206.214	141.071
		14548.8	9367.43	10140.8	7118.88	17844.8	7129.43	3872.64	4840.21	2855.95	370.286	20.6667	369.952	6718.43	20.3333	14771.7	2610.33	5032.67	28411.8	20817.6	10274	12308	2928.12	11672.5	2229.21	1047.86	6060.19	4850.71	2845.79	719.238	7129.38	718.905	1120.36	2946.79	4592.21	3204.57	349.286	1438.81	349.286	1417.81	7189.05	1437.81	369.619	3174.07	2199.38	3215.07	5034.33	2249.21	1469.31
		1523.33	757	1018.08	545.417	1476.25	874.25	254.5	646	235.167	64.5	25.4167	47.4167	485.5	8.33333	1273.25	357.333	383.417	3143.5	2321.08	1123.5	1196.33	315.583	1279.83	254.5	66	441.083	667.25	231	69.4167	566.667	52.3333	163.5	238.5	341	223	22	155.917	22	113.417	523.333	104.667	30.3333	210.5	276.167	244.25	468.833	245.75	168.417
		68856.3	43519	47988	33374.3	84062	33083	18162	23158	13440.7	1876	112	1770.67	31669.7	0	69208	12530	23323.3	135430	98970	48405.7	58065.7	13810.3	55452.3	10364.7	4953	28268.7	23255.7	13447.3	3414	33533.3	3319.33	5441.33	13303.3	21704.3	14884	1652	6965	1651	6723.67	33178	6629	1660.67	14874.3	10595.3	14972	23846.7	10260.3	6966
		29808.6	19039.5	20732.2	14528.4	36553	14265.4	7947.64	9985	5791.69	774.786	15.6905	732.119	13679.8	1.66667	29904.2	5426.24	10648	58557.9	42985.1	20941.6	25258.2	5947.81	24262.9	4470.79	2149.29	12785.3	10023.9	5751.79	1433.69	14555.5	1539.38	2289.36	6237.43	9434.36	6568.14	768.857	2960.98	716.429	2868.05	15258.6	2963.55	808.095	6451.86	4423.12	6503.79	10397.7	4467.36	3026.33
		1358.5	300.833	833.167	173.5	720.333	815.167	7.83333	811	106.833	103.833	48	51	126	0	706.5	473.667	182.833	3208.67	2379.17	1046.33	949.167	286.333	1310.67	218.5	0	179.833	860.833	102	48	247.333	21.6667	222.667	119.167	117.667	24.6667	7.83333	168.667	0	51	210.667	24.6667	18.6667	6	309.667	55.8333	363.833	173.5	176.5
		23389.2	14315.3	16201.9	10962.9	27849.6	11399.2	5900.4	8114.71	4431.69	687.976	72.5714	607.143	10308.3	2	22848.4	4418.38	7765.98	46359.2	33952.7	16484.8	19559.9	4688.05	19040	3538.07	1603.71	9363.12	8198.83	4418.14	1137.14	11040.2	1105.38	1918.1	4454.74	7122.95	4853.67	551.69	2372.24	534.571	2206.29	11012.7	2171.95	566.238	4814.14	3652.24	4901.26	8011.55	3471.79	2394.64
		6897.07	4122.12	4839.88	3125.36	8327.19	3498.02	1632.69	2597.14	1188.26	224.548	58.5714	198.714	2827.14	0	6361.79	1379.38	2438.98	13771.8	10162.3	4925.76	5687.31	1359.62	5809.24	1041.5	420.429	2806.83	2654.26	1185.71	280.286	3064.62	394.524	653.81	1425.31	1973.38	1406.81	195.262	645.524	140.143	564.571	3420.1	620.238	195.81	1263.29	1013.67	1318.4	2338.55	1012.21	731.929
		412.071	232.595	276.69	169.071	451.952	207.548	87.0238	163.714	64.7381	13.881	2.28571	9.71429	146.857	0	355.786	92.1905	162.738	843.762	634.262	296.381	340.548	80.6667	370.048	61.6429	22.2857	182.738	169.024	61.7143	14.8571	170.952	25.4762	37.4762	105.262	108.333	78.619	12.7381	39.1905	7.42857	29.7143	234.19	38.0476	15.7619	66.8571	57.4762	72.1667	140.024	60.5	45.6429
	R1-failure	13253	8626.29	9276	6619.81	16550.9	6290.29	3639.43	4321.14	2648.19	330.857	0	332.19	6299.62	0	13613.1	2328	4646.67	25864.2	18898.9	9289.33	11270.5	2653.52	10610.1	1986.48	992.571	5637.9	4318.48	2649.52	661.714	6627.81	664.381	999.238	2661.52	4303.81	2981.71	330.857	1327.43	330.857	1324.76	6641.14	1327.43	332.19	2980.38	1987.81	2977.71	4641.33	1987.81	1327.43
		5938.69	3821.02	4124.17	2899.6	7264.24	2875.69	1583.45	1979.43	1158.4	149.738	2.66667	145.238	2724.86	5.33333	5997.93	1076.67	2123.83	11630.9	8545.74	4186.67	5038.6	1190.57	4817.95	900.929	427.714	2546.21	1986.6	1148.57	287.81	2906.76	304.81	450.048	1259.4	1875.76	1313.48	149.738	587.286	142.571	572.952	3048.1	595.286	162.238	1291.14	880.429	1306.31	2067.5	908.929	602.452
		20980.9	12435.2	13950.3	8927.1	22714.2	10540.4	4771.12	7991.93	3601.24	636.238	27.5	431.405	7820.19	49.3333	19096.9	4584.33	8500.5	42654.1	32138.4	15122	17666.1	4211.9	18598	3326.26	1237.38	9664.21	8167.26	3341.4	828.976	9093.1	1247.48	1700.21	5741.4	5745.6	4199.81	622.571	2160.45	406.238	1694.79	12456.1	2102.62	841.905	3739.31	2914.1	3944.48	7220.33	3268.76	2298.62
		167.357	101.024	112.833	74.9286	190.238	80.6905	40.4524	60.4286	29.7381	4.7381	0	3.57143	67.8571	0	156.929	34.3333	65.1667	336.905	251.405	118.667	141.262	33.2381	144.619	24.9286	10.7143	75.881	61.5952	28.5714	7.14286	76.0952	9.47619	13.0476	41.4048	48.7619	34.4762	4.7381	16.619	3.57143	14.2857	94.7619	16.619	5.90476	32.1429	23.7619	33.3095	58.1667	24.9286	17.7857
	R7-success	1044.79	594.119	689.917	332.06	866.44	560.536	169.595	558.976	235.857	83.1905	19.9167	39.4405	339.452	14	1060.73	298.667	334.417	2326.86	1694.61	849.833	873.643	238.107	945.929	305.31	69.9048	349.655	535.726	195.024	44.2976	410.143	47.381	157.571	269.357	248.976	200.048	41.3571	266.845	16.1905	136.012	477.81	89.0952	30.5238	185.381	198.31	136.464	346.333	170.06	133.012
		42386	23187.8	27870.8	16260	43177.7	21370.5	8303.1	17977.3	6498.62	1614.1	225	912.524	13614	37.5714	35358.9	10319.8	17935.3	88672.4	67202.5	30948	35118	8358.57	39752.1	6792.95	2158.14	19686.5	18523.6	5845.9	1339.71	16673.4	2792.1	4029.67	12336.5	10491.5	7818.33	1478.52	4616.62	691	2986.1	26116.8	3993.48	1925.86	6325.33	5710.1	6754.1	14422.5	6241.76	4881.14
		17778.1	11574.4	12437	8847.38	22144.3	8437.43	4857.14	5840.71	3537.62	445.286	2	447.619	8432.76	0	18278.7	3150	6255.67	34755.6	25400.3	12489.3	15122	3563.95	14267.8	2662.05	1323.86	7573.19	5835.05	3540.95	882.571	8873.38	897.238	1355.52	3599.95	5752.38	3991.57	444.286	1783.14	441.286	1769.48	8945.71	1782.14	449.619	3980.24	2664.38	3974.57	6228.33	2665.38	1787.14
		236.381	176.714	166	96.5238	261.143	106.714	46.5714	118.857	37.4762	6.14286	2	9.47619	117.048	0	301.857	65	98.6667	515.476	371.143	198.333	209.19	53.8095	210.238	32.1905	12.4286	105.762	113.19	41.8095	8.28571	114.524	16.9524	35.0952	69.8095	63.5238	50.2857	5.14286	27.5714	4.14286	19.9048	144.857	26.5714	7.47619	43.9524	35.5238	38.2857	87.3333	34.5238	29.5714
		6372.95	4022.05	4418.76	2979.62	7630.48	3279.02	1578.26	2254.36	1171.95	171.19	28.9762	167.69	2742.43	19.6667	6246.64	1213.76	2281.45	12515.9	9250.55	4574.19	5342.19	1280	5242.19	999.071	416.143	2658.79	2277.26	1158.36	287.262	2973.81	342.905	529.738	1403.88	1888.17	1362.81	161.619	600.929	138.714	564.69	3256.76	620.857	185.048	1277.93	936.571	1330.33	2171.43	1019	662.905
		124415	81090.6	87312.6	62228.4	152889	61066.6	33952.5	41172.9	24879.8	3038.98	123.94	3082.85	58184.5	228.381	127525	22141.8	43939.7	242163	177143	88036.5	105631	25083.3	99884.2	19217.9	9139.29	52644.9	41104.1	24531.2	5989.23	61466.9	6262.86	9510.05	25940.3	39808.3	27672.5	3103.9	12490.8	3021.71	12414.7	62823.9	12547.7	3358.52	27510.4	18333.9	27537.1	43151.5	19399.3	12538.9
		10120	6578	7084	5060	12650	4807	2783	3289	2024	253	0	253	4807	0	10373	1771	3542	19734	14421	7084	8602	2024	8096	1518	759	4301	3289	2024	506	5060	506	759	2024	3289	2277	253	1012	253	1012	5060	1012	253	2277	1518	2277	3542	1518	1012
		3061.45	1114.45	1973.33	745.81	2303.02	1822.12	260.095	1568.64	361.357	182.024	84	110.19	648.619	11	2125.64	889.333	544.833	6759.02	4982.69	2323	2265.31	645.69	2725.43	508.476	65.5714	595.071	1641.64	357.024	127.714	853.476	69.7143	424.071	339.857	472.643	249.048	25.0238	347.762	21.8571	175.762	688.476	128.762	43.5238	221.881	639.143	311.381	873.5	450.81	367.429
		2598.33	1636.33	1809.67	1215	3062	1234.33	693.667	936.667	493	65.6667	0	58	1192.67	0	2527	510	954.333	5227.33	3855	1816	2198.33	516	2156.67	387	174	1144.33	901.667	474.667	116	1217.33	142	210.667	601.667	801.333	558.667	71	247.333	58	237.333	1414.67	274	84	527.333	379.333	529.667	908.333	392.333	271
		10894.1	6897.74	7909.51	5601.61	13066	5523.65	3168.6	3636.79	2291.95	287.81	9.03571	234.036	5011.36	35.8571	10919.5	2012.05	3951.92	21446.8	15607.6	7733.45	9291.69	2169.85	8846.12	1737.79	818.429	4588.77	3691.7	2102.64	456.75	5366.24	546.333	838.762	2353.12	3645.55	2265.9	309.024	1158.87	260.857	1157.75	5550.33	1065.76	283.19	2383.57	1524.98	2187.49	3813.38	1658.18	1136.46
		40803.3	22220.6	26560.7	15490.5	41264.4	20364.1	7921.33	17003.6	5999.79	1399.83	138.679	820.917	13120.6	0	33999.8	9949.95	17225.8	85422.9	64918.5	29646.1	33860.5	8047.35	38218.8	6044.95	1987.71	19078.4	17620.6	5501.83	1348.39	16091.7	2630.57	3676	11845.6	10023.1	7345.95	1295.62	3987.42	662.571	2693.2	25227.5	3859.95	1832.9	6002.48	5535.79	6619.44	13926.8	5983.65	4678.18
		3082.93	1962.6	2138.83	1490.21	3741.95	1469.26	821.31	1043.71	596.452	79.4524	0	73.2857	1409.43	0	3075.21	570.333	1114.17	6084.62	4474.12	2163.67	2614.55	614.952	2524.48	461.214	219.857	1337.02	1041.88	588.286	146.571	1495.38	160.905	236.19	664.119	971.048	675.905	80.4524	305.476	73.2857	294.143	1608.05	310.476	87.619	660.571	455.048	665.738	1077.17	462.214	314.643
		94.3571	51.3571	60.5	35.9286	93.5714	46.3571	18.7857	38.4286	14.0714	3.07143	0	1.57143	29.8571	0	77.9286	23	41.5	197.571	151.071	68	78.9286	18.5714	89.2857	13.9286	4.71429	46.2143	39.9286	12.5714	3.14286	37.4286	6.14286	7.71429	29.0714	23.4286	17.1429	3.07143	9.28571	1.57143	6.28571	61.4286	9.28571	4.57143	14.1429	12.4286	15.6429	32.5	13.9286	10.7857
	R7-failure	2611.43	1697.43	1828	1305.71	3264.29	1240.43	718.143	848.714	522.286	65.2857	0	65.2857	1240.43	0	2676.71	457	914	5092.29	3721.29	1828	2219.71	522.286	2089.14	391.714	195.857	1109.86	848.714	522.286	130.571	1305.71	130.571	195.857	522.286	848.714	587.571	65.2857	261.143	65.2857	261.143	1305.71	261.143	65.2857	587.571	391.714	587.571	914	391.714	261.143
		0	0	0	0	0	0	0	0	0	0	0	0	0	0	0	0	0	0	0	0	0	0	0	0	0	0	0	0	0	0	0	0	0	0	0	0	0	0	0	0	0	0	0	0	0	0	0	0
		24239.8	21101.5	16297.8	9021.64	10100.5	6448.12	11671.6	22161.1	28113	11826	725	1502.86	8299.29	2172	40452.6	7936.33	16653.2	68142.2	45481.7	23194.7	28068	7119.52	27753.8	40726.6	10275.6	15370.7	15159.3	16339.9	1558.71	16459.8	1998.05	7832.9	18775.7	16333.5	18285	8216.02	43260.8	1499.86	18998.4	24312.5	4281.76	1942.19	18561.7	6559.48	2182.88	11719.2	3913.64	4499.93
		5864.5	3626.83	4002.17	2723.5	6878.33	2814.17	1479.83	2050	1083.83	159.833	0	132	2508	0	5662.5	1146.67	2209.83	11687.7	8665.17	4141.33	4961.17	1167.33	4947.67	875.5	396	2605.83	2077.83	1056	264	2751.33	319.667	451.667	1362.17	1771.67	1243.67	159.833	583.667	132	528	3196.67	583.667	187.667	1188	847.667	1215.83	2042.83	875.5	611.5
[truncated: 215 more columns]

## Sheet: Dataset S2
Dataset S2:
Variable importance of projection (VIP) scores obtained from Partial least squares discriminant analysis (PLS-DA) for Donor (at day -0)
Name of metaboloites	Comp. 1	Comp. 2	Comp. 3
Dihydroxyacetone phosphate	2.1842	1.919	1.8792
Glucose 6-phosphate	2.0885	1.7759	1.7345
Glycerol 3-phosphate	2.0545	1.8024	1.7656
Adenosine	2.046	1.7252	1.6833
Adenine	2.0413	1.7529	1.7138
3-Phosphoglyceric acid	1.9512	1.6393	1.5997
Pimelic acid	1.9411	1.6581	1.6248
m-Hydroxybenzoic acid	1.9063	1.6406	1.6122
NAD	1.8713	1.6002	1.5655
p-Aminobenzoic acid	1.8034	1.5217	1.4854
AMP	1.7866	1.5266	1.4895
7-Methylguanine	1.7798	1.6116	1.5947
Glucose 1-phosphate	1.7607	1.5176	1.4819
Fructose 6-phosphate	1.7303	1.5677	1.5304
Ribulose 5-phosphate	1.7266	1.5205	1.4838
N1-Acetylspermidine	1.7175	1.4449	1.4235
5-Aminovaleric acid	1.7074	1.4355	1.414
p-Hydroxybenzoic acid	1.6894	1.478	1.4506
Carboxymethyllysine	1.6865	1.4802	1.453
Indole-3-acetic acid	1.6732	1.4068	1.3794
N8-Acetylspermidine	1.6406	1.419	1.3853
Glutaric acid	1.6195	1.3608	1.3419
Azelaic acid	1.5871	1.3479	1.3204
N1,N8-Diacetylspermidine	1.581	1.3759	1.3429
Glu	1.577	1.3252	1.3334
N-Methylalanine	1.5657	1.3533	1.3349
Isoamylamine	1.5534	1.3117	1.2859
Thymine	1.5511	1.4752	1.4507
3'-AMP	1.54	1.2939	1.2702
S-Adenosylmethionine	1.5315	1.3434	1.3158
2-Phenylethylamine	1.5289	1.3274	1.2963
Leu	1.4979	1.2624	1.2784
Carnitine	1.4433	1.2126	1.1833
Choline	1.3993	1.1904	1.1748
Phe	1.3804	1.1652	1.1553
Creatine	1.3734	1.1926	1.1861
Pantothenic acid	1.35	1.1849	1.162
3-Phenylpropionic acid	1.3466	1.1416	1.1484
2,5-Dihydroxybenzoic acid	1.3258	1.1256	1.1065
UMP	1.321	1.1099	1.0935
4--Acetylaminoethylimidazole	1.2997	1.3836	1.376
Creatinine	1.2966	1.115	1.1112
His	1.2964	1.5705	1.5326
Ile	1.2929	1.1523	1.1642
N-Acetylaspartic acid	1.2698	1.1158	1.0978
N-Acetylglutamic acid	1.2672	1.2028	1.1738
Asp	1.2632	1.0717	1.0469
Pyridoxal	1.2627	1.255	1.2381
Citric acid	1.2504	1.0849	1.0607
Glyceric acid	1.2336	1.149	1.1379
Malic acid	1.1845	0.99775	0.97351
Val	1.1811	1.0209	1.0728
Ribose 5-phosphate	1.1567	1.149	1.1273
2'-Deoxycytidine	1.1555	0.98067	1.0009
N-Acetylglucosamine 1-phosphate	1.1441	0.97982	0.97437
N-Methylproline	1.1364	1.0401	1.0377
1-Methyl-4-imidazoleacetic acid	1.0965	1.0195	0.9957
Sebacic acid	1.0782	1.1681	1.1772
Pelargonic acid	1.0697	1.1094	1.0883
O-Acetylcarnitine	1.0378	1.1326	1.1292
Isobutylamine	1.0352	0.93773	0.91976
N6,N6,N6-Trimethyllysine	1.023	0.89695	0.89916
Arg	1.017	0.85493	0.83764
1-Methylhistamine	1.0106	1.1228	1.1114
GABA	1.0013	0.89626	0.87723
Decanoic acid	0.99431	1.116	1.1122
Uracil	0.98138	0.82467	0.87505
3-Hydroxypropionic acid	0.97559	0.97769	0.95774
Trp	0.97458	1.0215	1.0477
Tyramine	0.97396	1.2777	1.2585
3-Aminoisobutyric acid	0.97385	0.83502	0.84747
N-Acetylalanine	0.96648	1.0585	1.0667
Xanthine	0.92338	1.0047	0.98037
N-Acetylornithine	0.91785	0.8025	0.83502
Riboflavin	0.9153	0.79165	0.80405
Spermine	0.90823	1.0356	1.0271
2-Hydroxybutyric acid	0.87714	0.87733	0.86757
N-Glycolylneuraminic acid	0.87308	0.83469	0.92942
Thymidine	0.86776	0.84383	0.87425
Uridine	0.84984	0.75779	0.74047
Quinolinic acid	0.84201	0.88319	0.87943
Hypoxanthine	0.81267	0.80865	0.79771
N-Acetylglutamine	0.80821	0.89214	0.92686
3-4-Hydroxyphenylpropionic acid	0.80222	1.215	1.2395
Propionic acid	0.78246	0.68367	0.75558
Kynurenic acid	0.77646	0.83758	0.88775
N6-Methyllysine	0.75948	1.3758	1.3494
Betaine	0.74656	0.76376	0.75038
Ser	0.73612	0.75116	0.74738
Stachydrine	0.73417	0.61852	0.66177
5-Hydroxylysine	0.73015	0.73411	0.7626
Threonic acid	0.7213	1.524	1.5154
Glu-Glu	0.70963	0.7878	0.84049
Tyr	0.70623	0.63578	0.62147
Nicotinamide	0.69766	0.59172	0.61194
Pro	0.69574	0.58611	0.61437
Inosine	0.69563	0.64237	0.62998
Leu-Leu-Tyr	0.68251	0.74884	0.76996
2-Methylserine	0.68141	0.7062	0.6904
Piperidine	0.68096	0.65341	0.64835
Guanidoacetic acid	0.67434	0.69954	0.68386
4-Acetamidobutanoic acid	0.67337	0.91096	0.89096
Guanidinosuccinic acid	0.67302	0.8188	0.805
S-Methylcysteine	0.65089	0.54981	0.55605
2-Hydroxy-4-methylvaleric acid	0.63185	0.62864	0.65479
N,N-Dimethylglycine	0.61167	0.72372	0.7127
Spermidine	0.61068	0.96778	0.95676
2-Aminoethylphosphonic acid	0.59777	0.91402	0.90028
N-Acetylhistidine	0.59746	0.50223	0.67134
Valeric acid	0.59302	0.76839	0.76108
Homoserine	0.56135	0.72703	0.83938
Imidazole-4-acetic acid	0.55889	0.78175	0.76313
Allantoin	0.55098	0.56344	0.58031
Cytidine	0.52802	0.70067	0.68441
Imidazolelactic acid	0.49177	0.58646	0.6369
SDMA	0.48101	0.74896	0.73794
Ser-Glu	0.46226	0.63138	0.68182
Cadaverine	0.46175	0.59665	0.60477
Met	0.45233	0.39155	0.42303
3-Ureidopropionic acid	0.44058	0.47903	0.46768
threo--Methylaspartic acid	0.41193	0.63957	0.65079
Taurine	0.39854	0.37377	0.46122
N-Acetylglucosamine	0.39526	0.60324	0.59707
Gluconic acid	0.39449	0.74613	0.76441
3-Aminopropane-1,2-diol	0.38317	0.38347	0.53146
Ala-Ala	0.37915	0.37816	0.57734
Glycolic acid	0.36974	0.34613	0.40938
3-Hydroxybutyric acid	0.36837	0.30954	0.34769
2,4-Diaminobutyric acid	0.36135	0.7702	0.81547
Guanine	0.35371	0.81856	0.80907
Agmatine	0.33826	0.38758	0.39313
2-Aminoadipic acid	0.32591	0.61994	0.69742
Citrulline	0.32207	0.60174	0.63623
Lactic acid	0.32034	0.35962	0.4036
5-Amino-4-oxovaleric acid	0.32006	0.46566	0.52631
Isethionic acid	0.30998	0.37121	0.36972
4-Guanidinobutyric acid	0.29939	0.63254	0.61733
Gln	0.29084	0.63197	0.7326
2-Hydroxyglutaric acid	0.2891	0.53362	0.59467
Isoglutamic acid	0.28557	0.26883	0.3082
Cytosine	0.27868	0.29443	0.37934
Gly	0.27195	0.68619	0.82866
4-Pyridoxic acid	0.25001	1.0411	1.0217
Hydroxyproline	0.24279	0.32434	0.32445
Ethanolamine	0.22528	0.9123	0.92451
Histamine	0.22357	0.85834	0.8381
5-Oxoproline	0.22162	0.7394	0.7621
Lys	0.21194	0.39616	0.69954
Succinic acid	0.20977	0.54458	0.7114
NMN	0.18893	1.4626	1.4448
p-Hydroxyphenylacetic acid	0.18076	0.21061	0.29792
Nicotinic acid	0.17968	0.44167	0.46893
Ala	0.17532	0.86709	0.96473
Pipecolic acid	0.17484	0.81929	0.84033
Ornithine	0.16725	0.19172	0.37623
N-Acetylputrescine	0.14595	1.2344	1.2058
N-Acetylneuraminic acid	0.14261	0.51297	0.53562
3-Aminobutyric acid	0.13348	0.39896	0.41789
Sarcosine	0.13028	0.94697	1.0036
5-Methylcytosine	0.1295	0.66578	0.73123
Thiamine	0.12615	0.25177	0.24588
3-Hydroxyanthranilic acid	0.10298	1.4068	1.3733
Methionine sulfoxide	0.095738	0.17475	0.3654
2-Aminobutyric acid	0.093614	1.6542	1.6141
Heptanoic acid	0.087437	1.1233	1.1248
Saccharopine	0.087112	0.34036	0.41722
Guanosine	0.07893	0.3621	0.38933
Fumaric acid	0.078792	0.11248	0.14577
Uric acid	0.074007	0.56672	0.62196
N-Acetyl--alanine	0.066512	0.24492	0.2668
Kynurenine	0.059268	0.34547	0.41538
Trimethylamine	0.04788	0.66984	0.65358
N6-Acetyllysine	0.041857	0.18565	0.34751
Cysteic acid	0.039324	0.34354	0.3746
Thr	0.032794	1.1296	1.1544
Urocanic acid	0.031762	0.065212	0.20535
ADMA	0.030072	1.1877	1.1591
1,3-Diaminopropane	0.016594	0.69611	0.6792
Putrescine	0.01659	0.68542	0.70796
Mevalonic acid	0.0093896	0.057613	0.21771

## Sheet: Dataset S3
	Dataset S3.
	Variable importance of projection (VIP) scores obtained from Partial least squares discriminant analysis (PLS-DA) for recipients (at day -0)
	Name of metaboloites	Comp. 1	Comp. 2	Comp. 3
	N-Methylalanine	1.978	1.8766	1.8626
	3-Phosphoglyceric acid	1.9477	1.846	1.8323
	NAD	1.8895	1.7902	1.7766
	Fructose 6-phosphate	1.884	1.7853	1.7729
	2-Aminoethylphosphonic acid	1.8823	1.7912	1.7783
	Ribose 5-phosphate	1.8811	1.7843	1.7743
	Isoamylamine	1.8793	1.7795	1.7663
	3'-AMP	1.8788	1.7791	1.7658
	Pyridoxal	1.8089	1.716	1.7031
	3-Hydroxyanthranilic acid	1.8025	1.7407	1.7281
	Sedoheptulose 7-phosphate	1.7896	1.6951	1.6823
	Dihydroxyacetone phosphate	1.7611	1.6676	1.6549
	ADP-ribose	1.7552	1.6628	1.6537
	N-Methylproline	1.7508	1.6581	1.6456
	Adenosine	1.7379	1.6459	1.6357
	Piperidine	1.72	1.6357	1.6235
	N1-Acetylspermidine	1.7018	1.6601	1.648
	Glucose 6-phosphate	1.7005	1.6323	1.62
	Glyceric acid	1.6878	1.6035	1.5927
	2,5-Dihydroxybenzoic acid	1.6421	1.5556	1.5447
	Adenine	1.638	1.5612	1.5501
	Pyridoxamine 5'-phosphate	1.6206	1.5358	1.5351
	UMP	1.6205	1.5353	1.5346
	AMP	1.6186	1.5347	1.5343
	dTMP	1.615	1.5294	1.5286
	Ribulose 5-phosphate	1.6098	1.5248	1.5137
	1-Methyl-4-imidazoleacetic acid	1.6041	1.5203	1.5105
	Pelargonic acid	1.5998	1.5341	1.5226
	Pyridoxine	1.5907	1.5077	1.4988
	4-Pyridoxic acid	1.5701	1.4901	1.4895
	N,N-Dimethylglycine	1.56	1.5082	1.501
	2,4-Diaminobutyric acid	1.5207	1.4412	1.4331
	5-Aminovaleric acid	1.4901	1.5568	1.5451
	Gluconic acid	1.4753	1.4144	1.4071
	Glycerol 3-phosphate	1.469	1.4153	1.4056
	Creatinine	1.4466	1.4533	1.4427
	Trigonelline	1.4312	1.3682	1.3616
	threo--Methylaspartic acid	1.4174	1.3467	1.3381
	Putrescine	1.3788	1.4298	1.4242
	N-Acetylasparagine	1.359	1.2933	1.2843
	2-Phenylethylamine	1.3491	1.3114	1.3024
	Heptanoic acid	1.3417	1.2896	1.28
	Carnosine	1.3378	1.2822	1.2741
	Isethionic acid	1.3226	1.399	1.3889
	Azelaic acid	1.3206	1.2618	1.2522
	N-Acetylputrescine	1.3147	1.3159	1.3111
	m-Hydroxybenzoic acid	1.311	1.2499	1.2434
	cis-4-Hydroxyproline	1.3096	1.2495	1.2401
	Homoserine	1.2954	1.2398	1.2328
	p-Hydroxyphenylacetic acid	1.2904	1.2387	1.2338
	Imidazole-4-acetic acid	1.2805	1.2145	1.2177
	Ser	1.2726	1.2623	1.2619
	N-Acetylglucosamine	1.2557	1.1891	1.1818
	Spermine	1.2364	1.1752	1.1671
	Unknown	1.2352	1.1752	1.1796
	1,3-Diaminopropane	1.2301	1.1678	1.1595
	Decanoic acid	1.2193	1.2313	1.2236
	p-Hydroxybenzoic acid	1.2176	1.1589	1.1593
	2-Oxoglutaric acid	1.2172	1.2372	1.2289
	Citric acid	1.2159	1.1568	1.1541
	Ascorbate 2-sulfate	1.1938	1.1963	1.1872
	O-Acetylserine	1.1933	1.1326	1.136
	3-4-Hydroxyphenylpropionic acid	1.1883	1.1606	1.1584
	NMN	1.1846	1.149	1.1404
	Indole-3-acetic acid	1.1829	1.2228	1.2196
	Arg	1.1714	1.1166	1.1205
	Cytidine	1.1678	1.1576	1.1492
	Nicotinamide	1.1678	1.1777	1.1707
	Glutaric acid	1.1676	1.1599	1.1523
	Valeric acid	1.1458	1.191	1.1821
	Unknown	1.1425	1.0864	1.0785
	Pipecolic acid	1.1405	1.1528	1.1475
	N1-Acetylspermine	1.1048	1.1105	1.1027
	Creatine	1.1045	1.0695	1.0667
	Thr	1.0988	1.1385	1.1353
	N-Acetylglutamine	1.0961	1.0403	1.037
	Homocysteine	1.0596	1.0675	1.0636
	N-Glycolylneuraminic acid	1.0497	0.99657	1.0012
	Malic acid	1.0468	1.023	1.0152
	Butyrylcarnitine	1.0457	1.0234	1.018
	Guanosine	1.0322	1.0778	1.071
	GABA	1.0216	0.99624	0.98999
	Mucic acid	1.0178	1.1471	1.1442
	N-Acetylglucosamine 1-phosphate	1.0132	1.0255	1.0191
	Inosine	1.0058	0.97759	0.97595
	Cadaverine	0.99626	1.126	1.1281
	Allantoic acid	0.94079	0.89252	0.89139
	3-Aminobutyric acid	0.936	0.98874	0.98143
	Thymine	0.93391	0.93921	0.93485
	Uric acid	0.93196	0.99655	0.99631
	N-Methylarginine	0.93117	0.92595	0.92487
	N8-Acetylspermidine	0.92928	0.8901	0.88342
	Betaine aldehyde_H2O	0.92343	0.96734	0.97118
	Urocanic acid	0.90895	0.87394	0.90098
	Ethanolamine phosphate	0.90865	0.95058	0.9549
	Isoglutamic acid	0.90622	0.86258	0.87994
	Uridine	0.89981	0.85701	0.87298
	Citrulline	0.87157	0.89038	0.88366
	S-Methylcysteine	0.87095	0.88203	0.8822
	Propionic acid	0.85677	0.96164	0.96405
	Pantothenic acid	0.84345	0.80484	0.81883
	Thymidine	0.79897	0.82326	0.81705
	Hypoxanthine	0.78796	0.95551	0.94877
	Thiaproline	0.78216	0.74805	0.76246
	2-Hydroxyglutaric acid	0.77624	0.76284	0.75727
	Thiamine	0.76618	0.74678	0.74896
	Ectoine	0.75933	0.75426	0.7819
	2-Hydroxy-4-methylvaleric acid	0.7463	0.74024	0.76812
	Nicotinic acid	0.74612	0.98129	0.97832
	Guanine	0.7433	0.81082	0.81644
	3-Ureidopropionic acid	0.7352	0.7944	0.79821
	2'-Deoxycytidine	0.73471	0.83349	0.83008
	Saccharopine	0.72087	0.68618	0.6934
	Ethanolamine	0.70501	0.66871	0.66677
	Asp	0.69229	0.95264	0.94569
	5-Amino-4-oxovaleric acid	0.6879	0.67859	0.70781
	Carnitine	0.68293	0.99021	0.99241
	Quinic acid	0.6751	0.64345	0.63927
	Homocitrulline	0.67464	0.74515	0.75288
	4-Acetamidobutanoic acid	0.66329	0.64061	0.65508
	2-Hydroxybutyric acid	0.65822	0.69105	0.69177
	Xanthine	0.65783	0.74416	0.74767
	Taurine	0.65768	0.71462	0.71365
	Betaine	0.65711	0.62466	0.63862
	Hypotaurine	0.65617	0.62146	0.6169
	5-Hydroxylysine	0.65486	0.63656	0.6664
	3-Aminopropane-1,2-diol	0.65312	0.63823	0.66318
	Oxamic acid	0.64965	1.0313	1.0255
	2-Aminobutyric acid	0.6435	0.72459	0.7247
	p-Aminobenzoic acid	0.64169	0.72087	0.71617
	Glycolic acid	0.62309	0.80486	0.79893
	5-Oxoproline	0.61878	0.5872	0.60328
	N-Acetylhistidine	0.61875	0.59668	0.62667
	7-Methylguanine	0.61793	0.76076	0.75913
	N-Acetyl--alanine	0.61309	0.62435	0.64684
	SDMA	0.60271	0.5708	0.56938
	Isobutyrylcarnitine	0.59816	0.56639	0.56842
	Anserine_divalent	0.58643	0.61321	0.62575
	Cystathionine	0.58044	0.83432	0.83417
	2-Aminoadipic acid	0.58031	0.58919	0.61356
	Succinic acid	0.55776	0.54545	0.54799
	Glu	0.54335	0.52247	0.53598
	4--Acetylaminoethylimidazole	0.53825	0.74673	0.7711
	Riboflavin	0.52814	0.50012	0.51825
	Cytosine	0.50391	0.71695	0.71365
	N6,N6,N6-Trimethyllysine	0.49941	0.53335	0.5636
	Cysteic acid	0.48455	0.55434	0.55034
	Cystine	0.48268	0.47319	0.4696
	Leu-Leu-Tyr	0.47179	0.62724	0.623
	N-Acetylleucine	0.46983	0.61963	0.61683
	3-Hydroxybutyric acid	0.46081	0.44501	0.44189
	ADMA	0.42562	0.60471	0.60804
	N-Acetylaspartic acid	0.40993	0.49243	0.49027
	Val	0.40569	0.39923	0.39631
	O-Acetylcarnitine	0.3895	0.44159	0.44022
	Ile	0.37703	0.36182	0.35991
	Trimethylamine	0.36632	0.50355	0.5064
	Kynurenine	0.36083	0.42492	0.43755
	Guanidinosuccinic acid	0.35597	0.57222	0.58701
	Lys	0.34471	0.49371	0.51451
	Sarcosine	0.34031	0.32567	0.44285
	1-Methylhistamine	0.33663	0.32434	0.37346
	N6-Acetyllysine	0.32134	0.47475	0.4906
	His	0.31615	0.3869	0.40706
	Ornithine	0.31008	0.31846	0.37544
	4-Guanidinobutyric acid	0.30815	0.29218	0.32498
	Histamine	0.30253	0.3781	0.46042
	Glu-Glu	0.30132	0.29174	0.30074
	N-Acetylneuraminic acid	0.30017	0.37463	0.37376
	Ala	0.29243	0.39666	0.39366
	Uracil	0.28995	0.36214	0.37734
	N1,N8-Diacetylspermidine	0.28962	0.46133	0.50012
	Choline	0.28867	0.29226	0.3374
	Allantoin	0.28824	0.33368	0.38634
	Threonic acid	0.28658	0.28872	0.32177
	Homovanillic acid	0.28524	0.42984	0.43107
	Orotic acid	0.27841	0.31177	0.36182
	Tyr	0.27293	0.3052	0.33878
	Cys	0.27085	0.37266	0.37417
	Spermidine	0.24444	0.36723	0.43574
	S-Adenosylmethionine	0.23424	0.24162	0.27367
	3-Phenylpropionic acid	0.23329	0.59459	0.63523
	Lactic acid	0.22827	0.67524	0.67787
	Carboxymethyllysine	0.22551	0.52289	0.51925
	Phosphorylcholine	0.22522	0.34424	0.39829
	Gly	0.2163	0.23735	0.28341
	Leu	0.21584	0.22785	0.22612
	Hydroxyproline	0.20866	0.20543	0.23188
	N-Acetylglutamic acid	0.20043	0.53218	0.59636
	2-Methylserine	0.18708	0.51394	0.51502
	Guanidoacetic acid	0.18397	0.17831	0.18039
	Stachydrine	0.17624	0.28157	0.29083
	Mevalonic acid	0.16334	0.17154	0.20698
	Pro	0.16212	0.27971	0.38895
	N-Acetylornithine	0.14912	0.69978	0.69911
	3-Hydroxypropionic acid	0.14805	0.44059	0.4434
	Methionine sulfoxide	0.1409	0.5087	0.5128
	Trp	0.1397	0.38935	0.38855
	5-Methylcytosine	0.13462	0.26363	0.27324
	Agmatine	0.11438	0.33028	0.51583
	N6-Methyllysine	0.087863	0.13836	0.20541
	Gln	0.085927	0.48546	0.49233
	Phe	0.075801	0.26791	0.28155
	Phenaceturic acid	0.063941	0.17708	0.24004
	Tyramine	0.055883	0.35806	0.43678
	3-Aminoisobutyric acid	0.046558	0.12775	0.14426
	3-Phenyllactic acid	0.026338	0.55303	0.54971
	Ser-Glu	0.025589	0.62203	0.63922
	N-Acetylalanine	0.023504	0.75558	0.76775
	Glycerophosphocholine	0.020827	0.6546	0.66219
	Met	0.016283	0.40552	0.40284
	N-Acetylglycine	0.013721	0.44364	0.46689
	Imidazolelactic acid	0.0030855	0.18479	0.19457
	Ala-Ala	0.0010606	0.40509	0.42063

## Sheet: Dataset S4
	Dataset S4:
	Variable importance of projection (VIP) scores obtained from Partial least squares discriminant analysis (PLS-DA) for recipients (at day -1)
	Name of metabolites	Comp. 1	Comp. 2	Comp. 3
	3'-AMP	2.1392	2.016	1.9882
	Isoamylamine	2.127	2.0047	1.9776
	N6-Acetyllysine	2.0883	2.0208	1.993
	2-Phenylethylamine	2.0821	1.9978	1.9711
	Taurine	2.0643	1.9617	1.9349
	GABA	2.0576	1.9744	1.9498
	2-Aminoethylphosphonic acid	2.0279	1.9111	1.8855
	Pyridoxine	1.8853	1.7771	1.7575
	N-Methylalanine	1.873	1.7656	1.7534
	Ala-Ala	1.8679	1.8146	1.795
	3-Phosphoglyceric acid	1.8601	1.7612	1.737
	Ribose 5-phosphate	1.813	1.7122	1.6887
	p-Hydroxyphenylacetic acid	1.7835	1.6886	1.665
	Creatine	1.7571	1.6559	1.6354
	N1-Acetylspermidine	1.7515	1.6859	1.6668
	Heptanoic acid	1.738	1.6379	1.615
	Dihydroxyacetone phosphate	1.7258	1.6284	1.6064
	1-Methyl-4-imidazoleacetic acid	1.7134	1.6163	1.6075
	N-Acetylhistidine	1.6832	1.5867	1.5668
	Decanoic acid	1.6625	1.6222	1.6112
	Pyridoxal	1.6591	1.5875	1.5669
	Pelargonic acid	1.6448	1.5535	1.532
	4-Oxovaleric acid	1.6401	1.5567	1.5355
	Piperidine	1.639	1.5496	1.5284
	5-Aminovaleric acid	1.6388	1.5445	1.5277
	N-Acetylneuraminic acid	1.6231	1.6048	1.5849
	Oxamic acid	1.6225	1.6268	1.608
	Pantothenic acid	1.6183	1.5715	1.5529
	N-Methylproline	1.6077	1.5345	1.513
	Thymine	1.6032	1.5289	1.509
	2,5-Dihydroxybenzoic acid	1.599	1.5177	1.4988
	Adenosine	1.5668	1.4978	1.4772
	N-Acetylputrescine	1.5523	1.4865	1.4805
	Azelaic acid	1.5308	1.4717	1.4552
	Carnitine	1.5146	1.6308	1.608
	N6-Methyllysine	1.4889	1.4041	1.3973
	Ribulose 5-phosphate	1.4848	1.4284	1.41
	p-Aminobenzoic acid	1.4821	1.4281	1.4102
	Creatinine	1.4663	1.417	1.419
	1,3-Diaminopropane	1.4407	1.3595	1.3405
	Quinic acid	1.4366	1.3583	1.3747
	Fructose 6-phosphate	1.3952	1.3184	1.3002
	N,N-Dimethylglycine	1.383	1.3096	1.2929
	Cadaverine	1.3716	1.3323	1.3152
	Sedoheptulose 7-phosphate	1.3712	1.2923	1.2747
	N-Acetylornithine	1.3619	1.3919	1.3751
	Digalacturonic acid	1.3609	1.3337	1.3384
	2-Methylserine	1.3404	1.287	1.2816
	ADMA	1.328	1.2522	1.255
	Valeric acid	1.2162	1.1959	1.1816
	5-Hydroxylysine	1.2156	1.1598	1.1474
	4-Acetamidobutanoic acid	1.1983	1.2882	1.2723
	dTMP	1.1679	1.1464	1.1347
	N-Glycolylneuraminic acid	1.1597	1.1957	1.195
	N8-Acetylspermidine	1.147	1.1105	1.1233
	Putrescine	1.1449	1.0987	1.108
	4-Pyridoxic acid	1.1401	1.1034	1.1084
	Adenine	1.1344	1.1119	1.1046
	Glutaric acid	1.1339	1.1572	1.1423
	Citrulline	1.0985	1.0832	1.0681
	m-Hydroxybenzoic acid	1.0967	1.084	1.0697
	Sebacic acid	1.0808	1.0879	1.0777
	Propionic acid	1.0775	1.0405	1.026
	Trp	1.0764	1.03	1.0347
	Imidazole-4-acetic acid	1.068	1.0697	1.0573
	5-Methylcytosine	1.0557	1.0157	1.0107
	Homocitrulline	1.0416	1.1075	1.1017
	Gln	1.0317	0.98799	0.99606
	2-Oxoglutaric acid	1.0281	1.045	1.0367
	N6,N6,N6-Trimethyllysine	1.0221	0.98629	0.98645
	3-Hydroxybutyric acid	1.018	0.95944	0.9482
	4--Acetylaminoethylimidazole	1.0172	0.99866	0.98497
	Guanosine	1.009	0.99397	0.98951
	Glu	1.0036	0.95523	0.95018
	N-Acetylaspartic acid	0.99607	1.0133	1.0113
	Pipecolic acid	0.98914	0.93605	0.97589
	Mevalonic acid	0.98652	0.9406	0.93132
	Glucose 6-phosphate	0.98428	0.92816	0.91582
	2-Hydroxyglutaric acid	0.96591	0.91489	0.96068
	Anserine_divalent	0.96245	1.0629	1.0509
	Tyramine	0.95653	0.90154	0.88953
	Carboxymethyllysine	0.9554	1.0132	1.0094
	Agmatine	0.93785	0.91202	0.91799
	Hydroxyproline	0.93448	0.93603	0.93542
	His	0.918	0.88168	0.8733
	N-Acetylmethionine	0.91127	0.86773	0.86726
	Kynurenic acid	0.9099	0.98502	0.97125
	Glyceric acid	0.90733	0.86859	0.91102
	Inosine	0.90108	0.90361	0.89474
	3-4-Hydroxyphenylpropionic acid	0.87904	0.95674	0.94338
	Trigonelline	0.87388	0.83097	0.82689
	Isoglutamic acid	0.87186	0.91821	0.90758
	Indole-3-acetic acid	0.87164	0.93876	0.9282
	5-Amino-4-oxovaleric acid	0.85753	0.80815	0.80475
	S-Adenosylmethionine	0.85414	0.81166	0.84122
	Xanthine	0.85318	0.81177	0.82029
	Guanine	0.85296	0.80465	0.83989
	SDMA	0.83857	0.84784	0.85548
	Citric acid	0.83828	0.81582	0.81651
	N-Acetylglucosamine	0.83635	1.0419	1.0436
	Mucic acid	0.81968	0.77376	0.80514
	Gly	0.7962	0.78384	0.79306
	3-Phenylpropionic acid	0.78971	0.82802	0.84797
	3-Hydroxyanthranilic acid	0.77696	0.75125	0.7938
	Asp	0.77584	0.9827	0.97619
	Cytosine	0.7731	0.74118	0.7313
	Uridine	0.75404	0.75317	0.77799
	Isethionic acid	0.74722	0.77334	0.77594
	7-Methylguanine	0.74082	0.74538	0.79661
	Pro	0.73642	0.69406	0.69074
	2-Aminobutyric acid	0.73355	0.77038	0.76122
	Glutathione GSH	0.72285	0.7829	0.79987
	Val	0.70988	0.85119	0.84398
	Hypoxanthine	0.70766	0.724	0.74063
	Histamine	0.69667	0.65976	0.65151
	N-Acetylglutamic acid	0.68229	0.76487	0.77486
	N-Acetylglucosamine 1-phosphate	0.66234	0.84675	0.83759
	Arg	0.65908	0.67664	0.6946
	N1,N8-Diacetylspermidine	0.65664	0.66682	0.68519
	Unknown	0.65477	0.62659	0.63723
	Betaine	0.65369	0.66348	0.74438
	Glycerol 3-phosphate	0.64436	0.61905	0.65121
	Gluconic acid	0.64267	0.61523	0.61294
	Spermine	0.63739	0.6089	0.65303
	2-Aminoadipic acid	0.63681	0.68845	0.7145
	5-Oxoproline	0.63593	0.73724	0.73543
	Nicotinamide	0.61907	0.65567	0.65265
	Urocanic acid	0.61165	0.62544	0.61803
	Ser-Glu	0.61048	0.60059	0.59369
	Hypotaurine	0.6081	0.80974	0.79961
	Thiaproline	0.60019	0.58755	0.58256
	Thr	0.58762	0.78754	0.77687
	2-Hydroxy-4-methylvaleric acid	0.58317	0.73587	0.73141
	Ile	0.5664	0.78254	0.77919
	Leu	0.54661	0.75459	0.74572
	O-Acetylserine	0.5418	0.51463	0.52494
	threo--Methylaspartic acid	0.53755	0.63196	0.631
	Stachydrine	0.51381	0.49945	0.49257
	N1-Acetylspermine	0.50662	0.50869	0.56001
	Thymidine	0.49821	0.47412	0.61219
	Leu-Leu-Tyr	0.48971	0.57005	0.62127
	Guanidoacetic acid	0.47509	0.45553	0.54988
	Uric acid	0.46686	0.55255	0.58517
	Isobutyrylcarnitine	0.46552	0.47158	0.46651
	p-Hydroxybenzoic acid	0.45531	0.52872	0.59021
	Phe	0.44331	0.70639	0.70242
	UMP	0.44149	0.66395	0.66448
	Cystathionine	0.43387	0.60866	0.6004
	Guanidinosuccinic acid	0.42938	0.47556	0.53463
	3-Ureidopropionic acid	0.42433	0.4043	0.45603
	Phenaceturic acid	0.42357	0.4399	0.55089
	Carnosine	0.41736	0.67309	0.66365
	Allantoin	0.40678	0.41732	0.41357
	3-Aminobutyric acid	0.40364	0.6645	0.68105
	cis-4-Hydroxyproline	0.39606	0.43229	0.49018
	NMN	0.38191	0.70585	0.70318
	O-Acetylcarnitine	0.37745	0.5374	0.56596
	1-Methylhistamine	0.37736	0.3959	0.39065
	Unknown	0.37598	0.35433	0.376
	Cytidine	0.37547	0.61255	0.60422
	Imidazolelactic acid	0.37356	0.40068	0.40201
	Ascorbate 2-sulfate	0.37222	0.3831	0.51003
	3-Hydroxypropionic acid	0.36862	0.41253	0.46083
	Ethanolamine	0.36541	0.4836	0.47869
	Kynurenine	0.32627	0.32596	0.33082
	Methionine sulfoxide	0.31308	0.467	0.5237
	Saccharopine	0.30524	0.295	0.2961
	Ser	0.28601	0.77359	0.7628
	Histidinol	0.27549	0.3901	0.39608
	Choline	0.26857	0.29991	0.29586
	N-Acetylglutamine	0.26211	0.25384	0.30044
	Homovanillic acid	0.2559	0.71102	0.70221
	Fumaric acid	0.25425	0.73329	0.72302
	Glycerophosphocholine	0.237	0.42154	0.43069
	Thiamine	0.23145	0.28988	0.39765
	Orotic acid	0.23011	0.37403	0.42838
	Succinic acid	0.22991	0.22738	0.33593
	Nicotinic acid	0.2144	0.55465	0.55414
	S-Methylcysteine	0.20601	0.19674	0.43324
	Homoserine	0.19906	0.18766	0.21393
	Cysteic acid	0.19749	0.38526	0.45299
	Trimethylamine	0.19433	0.19438	0.38791
	4-Guanidinobutyric acid	0.18625	0.18692	0.2866
	N-Acetylglycine	0.17994	0.52654	0.55821
	3-Phenyllactic acid	0.17549	0.66489	0.66094
	Glu-Glu	0.16753	0.39364	0.42034
	Ala	0.15229	0.69654	0.71268
	N-Acetylalanine	0.15057	0.15012	0.20983
	Lys	0.13348	0.23849	0.24803
	N-Acetyl--alanine	0.12812	0.21659	0.38284
	Homocysteine	0.12156	0.3765	0.37261
	Ectoine	0.11759	0.12254	0.17267
	Cys	0.11646	0.18404	0.32227
	Phosphorylcholine	0.1135	0.19204	0.27053
	Tyr	0.11297	0.57712	0.60595
	Citramalic acid	0.11286	0.37151	0.37425
	2-Hydroxybutyric acid	0.097045	0.46444	0.45848
	Malic acid	0.090347	0.50986	0.53152
	Threonic acid	0.089657	0.33491	0.43003
	Sarcosine	0.087152	0.48433	0.66753
	N-Acetylleucine	0.079552	0.52136	0.51665
	Glycolic acid	0.074143	0.52804	0.54001
	Lactic acid	0.068246	0.48002	0.47835
	Riboflavin	0.062364	0.16555	0.24955
	3-Aminoisobutyric acid	0.061223	0.42658	0.4598
	Spermidine	0.058384	0.41965	0.44773
	N-Acetylasparagine	0.05694	0.10525	0.13904
	6-Aminohexanoic acid	0.054639	0.45061	0.44833
	Allantoic acid	0.030769	0.27106	0.43277
	2'-Deoxycytidine	0.011375	0.74189	0.73172
	Met	0.0033386	0.63729	0.63985
	Uracil	0.0030071	0.12372	0.31324
	Ornithine	0.00019916	0.18057	0.18032

## Sheet: Dataset S5
	Dataset S5.
	Variable importance of projection (VIP) scores obtained from Partial least squares discriminant analysis (PLS-DA) for recipients (at day -7)
	Name of metabolites	Comp. 1	Comp. 2	Comp. 3
	Adenine	2.4301	2.321	2.2698
	Thymine	2.1149	2.0066	1.9606
	1,3-Diaminopropane	2.0854	2.0324	1.9925
	Pyridoxal	2.0836	1.974	1.9321
	Pyridoxine	2.0094	1.9182	1.8735
	Piperidine	1.9613	1.8586	1.8316
	2-Phenylethylamine	1.9559	1.8576	1.8259
	Isoamylamine	1.9548	1.8519	1.8144
	Glu	1.91	1.8204	1.778
	3'-AMP	1.8719	1.7757	1.7418
	Val	1.842	1.747	1.7073
	Leu	1.7919	1.7034	1.6638
	N-Methylalanine	1.7786	1.6858	1.6567
	Asn	1.7663	1.7005	1.6662
	Ectoine	1.7499	1.6624	1.6355
	Quinic acid	1.7026	1.6144	1.5907
	Ile	1.6768	1.5931	1.5571
	Tyramine	1.675	1.7057	1.7159
	Benzoic acid	1.6384	1.5917	1.5664
	Trigonelline	1.602	1.5177	1.4982
	2-Hydroxybutyric acid	1.5518	1.4707	1.4501
	2-Aminoadipic acid	1.5505	1.5133	1.4811
	Ala	1.545	1.4641	1.4362
	p-Hydroxyphenylacetic acid	1.5403	1.4618	1.4332
	N-Acetylneuraminic acid	1.5166	1.4379	1.4043
	Glycerol 3-phosphate	1.4964	1.4176	1.3852
	Taurine	1.4711	1.4396	1.4085
	Cystine	1.4623	1.4161	1.3858
	2-Aminoethylphosphonic acid	1.4529	1.3876	1.3586
	Adenosine	1.4529	1.3764	1.366
	Met	1.4398	1.3903	1.3636
	Homoserine	1.4257	1.3529	1.3228
	Carnosine	1.4137	1.3488	1.318
	Creatine	1.384	1.3447	1.316
	Ala-Ala	1.375	1.3408	1.3357
	N-Acetylleucine	1.3589	1.2939	1.2645
	N-Acetylglucosamine 1-phosphate	1.3554	1.2956	1.2655
	Phe	1.3522	1.3	1.2716
	S-Adenosylmethionine	1.3276	1.266	1.2455
	Histidinol	1.3201	1.2511	1.2369
	Hypotaurine	1.301	1.3135	1.294
	Dihydroxyacetone phosphate	1.2822	1.223	1.2049
	Malic acid	1.2778	1.2649	1.2575
	UMP	1.2731	1.2146	1.1864
	2-Aminobutyric acid	1.2678	1.2014	1.1762
	Carnitine	1.2675	1.3237	1.2932
	Pelargonic acid	1.2667	1.2267	1.2153
	Xanthine	1.2654	1.2005	1.1924
	Hypoxanthine	1.2417	1.2039	1.1777
	2-Hydroxyglutaric acid	1.238	1.1766	1.1496
	Pro	1.2262	1.1757	1.1483
	Glyceric acid	1.2064	1.2661	1.2382
	Tyr	1.1976	1.1765	1.1513
	AMP	1.1816	1.1317	1.1081
	Allantoin	1.17	1.1347	1.1413
	4--Acetylaminoethylimidazole	1.1664	1.1156	1.147
	Guanine	1.1431	1.1188	1.1295
	Succinic acid	1.1338	1.1617	1.1384
	Azelaic acid	1.1268	1.1583	1.1328
	Choline	1.1115	1.1397	1.1138
	p-Aminobenzoic acid	1.1111	1.1121	1.0882
	4-Acetamidobutanoic acid	1.1048	1.0565	1.0447
	Citric acid	1.1016	1.0894	1.0678
	2,4-Diaminobutyric acid	1.101	1.0898	1.0699
	Arg	1.0991	1.0855	1.0668
	Ribose 5-phosphate	1.0728	1.0428	1.0347
	Glu-Glu	1.0692	1.0161	0.99896
	Glucose 6-phosphate	1.0283	0.97435	0.9844
	SDMA	1.0256	1.0118	1.0587
	Indole-3-acetic acid	1.0245	0.97543	0.96699
	Creatinine	1.0211	1.0653	1.0665
	1-Methylhistamine	1.0096	0.9583	0.93817
	Kynurenine	1.0065	1.057	1.0327
	Leu-Leu-Tyr	0.99791	1.0934	1.0686
	Guanosine	0.97836	1.0241	1.0163
	Carboxymethyllysine	0.96809	1.132	1.1153
	Cadaverine	0.9646	0.94867	0.98491
	Uridine	0.95056	1.0147	0.99104
	3-Phosphoglyceric acid	0.94911	0.95995	0.95253
	Decanoic acid	0.94853	1.1092	1.0837
	Spermidine	0.94354	0.97395	1.1412
	Heptanoic acid	0.92871	0.88084	0.90169
	N8-Acetylspermidine	0.91783	0.88287	0.95972
	Oxamic acid	0.91517	0.87908	0.92889
	Guanidoacetic acid	0.90369	0.88568	0.89587
	Stachydrine	0.90288	0.89391	0.89058
	Mevalonic acid	0.89678	0.86131	0.84854
	Orotic acid	0.89573	0.8776	0.8894
	N6-Acetyllysine	0.88303	0.89844	0.88724
	Inosine	0.88218	0.91738	0.91089
	m-Hydroxybenzoic acid	0.8651	0.84215	0.85562
	Valeric acid	0.86436	0.88379	0.88645
	5-Oxoproline	0.86143	0.86415	0.86358
	Agmatine	0.85346	0.81874	0.80263
	Methionine sulfoxide	0.84448	0.86278	0.84302
	Ornithine	0.84129	0.81763	0.84075
	N6,N6,N6-Trimethyllysine	0.83803	0.84409	0.8615
	3-Hydroxypropionic acid	0.82496	0.81123	0.82663
	Cys	0.82387	0.79401	0.78317
	Thiamine	0.81764	0.78807	0.84108
	4-Pyridoxic acid	0.81445	0.88863	0.88136
	3-4-Hydroxyphenylpropionic acid	0.81085	0.79839	0.94679
	Isethionic acid	0.80912	0.99112	1.009
	His	0.79731	0.75557	0.75356
	N-Acetylornithine	0.79002	0.81711	0.83812
	Trimethylamine	0.78667	0.7523	0.76947
	2-Isopropylmalic acid	0.78045	0.74904	0.73905
	Ribulose 5-phosphate	0.77892	0.79895	0.79745
	Nicotinamide	0.77211	0.74511	0.7596
	Betaine	0.75834	0.74524	0.74529
	3-Phenyllactic acid	0.75145	0.73875	0.78796
	N1-Acetylspermidine	0.74448	0.74433	0.89511
	Trp	0.73734	0.81778	0.79969
	Uracil	0.71094	0.68581	0.73123
	N-Acetylputrescine	0.69381	0.65737	0.72422
	1-Methyl-4-imidazoleacetic acid	0.66283	0.67406	0.65922
	Lys	0.65446	0.79408	0.7918
	N-Acetylglucosamine	0.65214	0.71061	0.70236
	Pantothenic acid	0.63971	0.62529	0.64235
	N-Acetyl--alanine	0.63971	0.67944	0.68188
	GABA	0.63128	0.59892	0.5909
	Sedoheptulose 7-phosphate	0.62641	0.76868	0.75732
	Ser-Glu	0.62503	0.59554	0.6204
	Lactic acid	0.59512	0.72737	0.74147
	Saccharopine	0.58664	0.56617	0.56946
	N1,N8-Diacetylspermidine	0.58495	0.55697	0.72193
	Homovanillic acid	0.58182	0.61441	0.65158
	Asp	0.56973	0.815	0.80352
	Gluconic acid	0.56472	0.54257	0.53264
	N-Acetylglycine	0.55923	0.55775	0.54759
	Threonic acid	0.55863	0.74145	0.72544
	5-Hydroxylysine	0.55367	0.53508	0.57164
	Sebacic acid	0.5506	0.87224	0.85294
	Kynurenic acid	0.54914	0.75757	0.78807
	2-Hydroxy-4-methylvaleric acid	0.54632	0.70719	0.71798
	Unknown	0.54116	0.51309	0.62046
	3-Hydroxybutyric acid	0.54065	0.66812	0.6657
	Anserine_divalent	0.53204	0.53506	0.5641
	Putrescine	0.53002	0.67905	0.85846
	Unknown	0.5198	0.49253	0.58717
	7-Methylguanine	0.51685	0.50349	0.55218
	N-Acetylglucosamine 6-phosphate	0.51093	0.74583	0.81513
	Cytidine	0.49983	0.63218	0.65112
	Ser	0.49595	0.71042	0.69417
	3-Ureidopropionic acid	0.4804	0.48913	0.56719
	Guanidinosuccinic acid	0.47772	0.70503	0.69016
	N-Glycolylneuraminic acid	0.4686	0.46212	0.55827
	Ethanolamine	0.46283	0.44018	0.4334
	Riboflavin	0.45416	0.47978	0.46953
	Glycolic acid	0.44913	0.71359	0.72246
	N-Acetylglutamic acid	0.44248	0.52936	0.59959
	Nicotinic acid	0.44171	0.50743	0.58942
	Histamine	0.43404	0.75556	0.75545
	3-Aminoisobutyric acid	0.42432	0.59616	0.59819
	Gly	0.42301	0.61821	0.62746
	Uric acid	0.41555	0.3944	0.47741
	Glutaric acid	0.40691	0.42088	0.65096
	N-Acetylaspartic acid	0.40169	0.81867	0.79961
	N-Acetylalanine	0.39734	0.37907	0.39761
	2'-Deoxycytidine	0.39504	0.65212	0.64763
	Urocanic acid	0.39209	0.72582	0.70918
	3-Phenylpropionic acid	0.36723	0.39812	0.41931
	Fructose 6-phosphate	0.35807	0.4919	0.54829
	6-Aminohexanoic acid	0.35418	0.46658	0.45568
	Thr	0.35376	0.54935	0.55729
	3-Aminopropane-1,2-diol	0.35324	0.37976	0.41415
	5-Amino-4-oxovaleric acid	0.34932	0.43099	0.54669
	4-Guanidinobutyric acid	0.34514	0.37339	0.40318
	NMN	0.34027	0.36699	0.40526
	3-Aminobutyric acid	0.3227	0.36627	0.53745
	N-Acetylhistidine	0.30117	0.48938	0.68443
	3-Hydroxyanthranilic acid	0.29947	0.35868	0.35894
	Pipecolic acid	0.29656	0.56131	0.54927
	p-Hydroxybenzoic acid	0.29174	0.50084	0.58532
	Spermine	0.26059	0.31247	0.46755
	Pyridoxamine	0.25793	0.32717	0.52352
	Sarcosine	0.24998	0.26508	0.35148
	5-Methylcytosine	0.2362	0.24132	0.34361
	Hydroxyproline	0.23309	0.33194	0.33017
	Imidazolelactic acid	0.21366	0.41049	0.45649
	O-Acetylcarnitine	0.19951	0.41897	0.48857
	Propionic acid	0.18918	0.42213	0.46044
	S-Methylcysteine	0.18871	0.50998	0.52972
	Imidazole-4-acetic acid	0.16954	0.54487	0.53491
	Thymidine	0.15892	0.47733	0.50002
	Isoglutamic acid	0.13607	0.42946	0.4271
	2-Methylserine	0.13495	0.42574	0.44037
	N6-Methyllysine	0.11989	0.20782	0.32443
	O-Acetylserine	0.11522	0.17303	0.21852
	5-Aminovaleric acid	0.10474	0.21456	0.23224
	Citrulline	0.1014	0.55631	0.56533
	Cytosine	0.090771	0.17006	0.43924
	2-Oxoglutaric acid	0.086525	0.29914	0.34828
	N-Methylproline	0.069391	0.23813	0.44508
	Homocitrulline	0.057388	0.55241	0.5533
	Citramalic acid	0.05699	0.23832	0.23567
	Fumaric acid	0.05455	0.46386	0.50359
	Thiaproline	0.036908	0.12783	0.1278
	Gln	0.028974	0.49658	0.50811
	Quinolinic acid	0.021888	0.53343	0.52144
	Cysteic acid	0.019998	0.32448	0.36745
	threo--Methylaspartic acid	0.018961	0.18915	0.20155
	ADMA	0.018221	0.056595	0.32262

## Sheet: Daatset S6
		Dataset S6. WGCNA analysis: List of modules cluster based on successful and unsucessful trial
	Module	> names(datExpr0)[dynamicColors=="blue"]
		[1] "k__Bacteria.p__Actinobacteria.c__Actinobacteria.o__Actinomycetales.f__Actinomycetaceae.g__Actinomyces"
		[2] "k__Bacteria.p__Actinobacteria.c__Actinobacteria.o__Actinomycetales.f__Actinomycetaceae.g__Mobiluncus"
		[3] "k__Bacteria.p__Actinobacteria.c__Actinobacteria.o__Actinomycetales.f__Corynebacteriaceae.g__Corynebacterium"
		[4] "k__Bacteria.p__Actinobacteria.c__Actinobacteria.o__Actinomycetales.f__Gordoniaceae.g__Millisia"
		[5] "k__Bacteria.p__Actinobacteria.c__Actinobacteria.o__Bifidobacteriales.f__Bifidobacteriaceae.g__Bifidobacterium"
		[6] "k__Bacteria.p__Firmicutes.c__Bacilli.o__Bacillales.__.__"
		[7] "k__Bacteria.p__Firmicutes.c__Bacilli.o__Bacillales.f__Planococcaceae.g__Staphylococcus"
		[8] "k__Bacteria.p__Firmicutes.c__Bacilli.o__Lactobacillales.__.__"
		[9] "k__Bacteria.p__Firmicutes.c__Bacilli.o__Lactobacillales.f__Lactobacillaceae.__"
		[10] "k__Bacteria.p__Firmicutes.c__Bacilli.o__Lactobacillales.f__Lactobacillaceae.g__Lactobacillus"
		[11] "k__Bacteria.p__Firmicutes.c__Bacilli.o__Lactobacillales.f__Streptococcaceae.g__Streptococcus"
		[12] "k__Bacteria.p__Firmicutes.c__Clostridia.o__Clostridiales.f__Lachnospiraceae.g__Dorea"
		[13] "k__Bacteria.p__Firmicutes.c__Clostridia.o__Clostridiales.f__Peptostreptococcaceae.g__Peptostreptococcus"
		[14] "k__Bacteria.p__Firmicutes.c__Clostridia.o__Clostridiales.f__Ruminococcaceae.g__Butyricicoccus"
		[15] "k__Bacteria.p__Firmicutes.c__Clostridia.o__Clostridiales.f__.Tissierellaceae..g__Anaerococcus"
		[16] "k__Bacteria.p__Fusobacteria.c__Fusobacteriia.o__Fusobacteriales.f__Fusobacteriaceae.g__"
		[17] "k__Bacteria.p__Proteobacteria.c__Betaproteobacteria.o__Burkholderiales.f__Alcaligenaceae.__"
		[18] "k__Bacteria.p__Proteobacteria.c__Betaproteobacteria.o__Burkholderiales.f__Comamonadaceae.__"
		[19] "k__Bacteria.p__Proteobacteria.c__Betaproteobacteria.o__Neisseriales.f__Neisseriaceae.__"
		[20] "k__Bacteria.p__Proteobacteria.c__Betaproteobacteria.o__Neisseriales.f__Neisseriaceae.g__Neisseria"
		[21] "k__Bacteria.p__Proteobacteria.c__Betaproteobacteria.o__Neisseriales.f__Neisseriaceae.g__Snodgrassella"
		[22] "k__Bacteria.p__Proteobacteria.c__Epsilonproteobacteria.o__Campylobacterales.f__Campylobacteraceae.g__Campylobacter"
		[23] "k__Bacteria.p__Proteobacteria.c__Gammaproteobacteria.o__Enterobacteriales.f__Enterobacteriaceae.__"
		[24] "k__Bacteria.p__Proteobacteria.c__Gammaproteobacteria.o__Enterobacteriales.f__Enterobacteriaceae.g__Proteus"
		[25] "k__Bacteria.p__Proteobacteria.c__Gammaproteobacteria.o__Enterobacteriales.f__Enterobacteriaceae.g__Providencia"
		[26] "k__Bacteria.p__Proteobacteria.c__Gammaproteobacteria.o__Pasteurellales.f__Pasteurellaceae.__"
		[27] "k__Bacteria.p__Proteobacteria.c__Gammaproteobacteria.o__Pasteurellales.f__Pasteurellaceae.g__Actinobacillus"
		[28] "k__Bacteria.p__Proteobacteria.c__Gammaproteobacteria.o__Pasteurellales.f__Pasteurellaceae.g__Bibersteinia"
		[29] "k__Bacteria.p__Synergistetes.c__Synergistia.o__Synergistales.f__Dethiosulfovibrionaceae.__"
		[30] "k__Bacteria.p__Synergistetes.c__Synergistia.o__Synergistales.f__Dethiosulfovibrionaceae.g__Pyramidobacter"
		[31] "k__Bacteria.p__TM7.c__TM7.3.o__CW040.f__.g__"
	Module	> names(datExpr0)[dynamicColors=="green"]
		[1] "k__Archaea.p__Euryarchaeota.c__Thermoplasmata.o__E2.f__.Methanomassiliicoccaceae..g__Coxiella"
		[2] "k__Bacteria.p__Bacteroidetes.__.__.__.__"
		[3] "k__Bacteria.p__Bacteroidetes.c__Bacteroidia.o__Bacteroidales.f__Porphyromonadaceae.g__Parabacteroides"
		[4] "k__Bacteria.p__Bacteroidetes.c__Bacteroidia.o__Bacteroidales.f__.Odoribacteraceae..g__Butyricimonas"
		[5] "k__Bacteria.p__Bacteroidetes.c__Bacteroidia.o__Bacteroidales.f__.Odoribacteraceae..g__Odoribacter"
		[6] "k__Bacteria.p__Bacteroidetes.c__Bacteroidia.o__Bacteroidales.f__.Paraprevotellaceae..__"
		[7] "k__Bacteria.p__Cyanobacteria.c__4C0d.2.o__YS2.f__.g__"
		[8] "k__Bacteria.p__Elusimicrobia.c__Elusimicrobia.o__Elusimicrobiales.f__Elusimicrobiaceae.__"
		[9] "k__Bacteria.p__Elusimicrobia.c__Elusimicrobia.o__Elusimicrobiales.f__Elusimicrobiaceae.g__Elusimicrobium"
		[10] "k__Bacteria.p__Firmicutes.__.__.__.__"
		[11] "k__Bacteria.p__Firmicutes.c__Clostridia.o__Clostridiales.f__Ruminococcaceae.g__Subdoligranulum"
		[12] "k__Bacteria.p__Firmicutes.c__Erysipelotrichi.o__Erysipelotrichales.f__Erysipelotrichaceae.__"
		[13] "k__Bacteria.p__Proteobacteria.c__Alphaproteobacteria.o__RF32.f__.g__"
		[14] "k__Bacteria.p__Proteobacteria.c__Alphaproteobacteria.o__Rhodospirillales.f__Rhodospirillaceae.__"
		[15] "k__Bacteria.p__Proteobacteria.c__Deltaproteobacteria.o__Desulfovibrionales.f__Desulfovibrionaceae.__"
		[16] "k__Bacteria.p__Proteobacteria.c__Gammaproteobacteria.o__Aeromonadales.f__Succinivibrionaceae.g__"
	Module	> names(datExpr0)[dynamicColors=="yellow"]
		[1] "k__Archaea.p__Euryarchaeota.c__Methanomicrobia.o__Methanomicrobiales.f__Methanocorpusculaceae.g__"
		[2] "k__Archaea.p__Euryarchaeota.c__Thermoplasmata.o__E2.f__.Methanomassiliicoccaceae..g__vadinCA11"
		[3] "k__Bacteria.__.__.__.__.__"
		[4] "k__Bacteria.p__.c__.o__.f__.g__"
		[5] "k__Bacteria.p__Actinobacteria.c__Actinobacteria.o__Bifidobacteriales.f__Bifidobacteriaceae.__"
		[6] "k__Bacteria.p__Bacteroidetes.c__Bacteroidia.o__Bacteroidales.f__RF16.g__"
		[7] "k__Bacteria.p__Bacteroidetes.c__Bacteroidia.o__Bacteroidales.f__Rikenellaceae.__"
		[8] "k__Bacteria.p__Bacteroidetes.c__Bacteroidia.o__Bacteroidales.f__p.2534.18B5.g__"
		[9] "k__Bacteria.p__Cyanobacteria.__.__.__.__"
		[10] "k__Bacteria.p__Firmicutes.c__Bacilli.o__Bacillales.f__Bacillaceae.g__Bacillus"
		[11] "k__Bacteria.p__Firmicutes.c__Clostridia.o__Clostridiales.f__Dehalobacteriaceae.g__"
		[12] "k__Bacteria.p__Firmicutes.c__Clostridia.o__Clostridiales.f__Peptococcaceae.g__Desulfitispora"
		[13] "k__Bacteria.p__Firmicutes.c__Clostridia.o__Clostridiales.f__Ruminococcaceae.g__Bacteroides"
		[14] "k__Bacteria.p__Lentisphaerae.c__.Lentisphaeria..o__Victivallales.f__Victivallaceae.__"
		[15] "k__Bacteria.p__Lentisphaerae.c__.Lentisphaeria..o__Victivallales.f__Victivallaceae.g__"
		[16] "k__Bacteria.p__Lentisphaerae.c__.Lentisphaeria..o__Victivallales.f__Victivallaceae.g__Victivallis"
		[17] "k__Bacteria.p__Proteobacteria.c__Alphaproteobacteria.__.__.__"
		[18] "k__Bacteria.p__Proteobacteria.c__Alphaproteobacteria.o__Rhizobiales.__.__"
		[19] "k__Bacteria.p__Proteobacteria.c__Betaproteobacteria.__.__.__"
		[20] "k__Bacteria.p__Proteobacteria.c__Deltaproteobacteria.__.__.__"
		[21] "k__Bacteria.p__Proteobacteria.c__Deltaproteobacteria.o__Desulfovibrionales.f__Desulfovibrionaceae.g__Desulfovibrio"
		[22] "k__Bacteria.p__Spirochaetes.c__Spirochaetes.__.__.__"
		[23] "k__Bacteria.p__Spirochaetes.c__Spirochaetes.o__Spirochaetales.f__Spirochaetaceae.__"
		[24] "k__Bacteria.p__Verrucomicrobia.c__Verrucomicrobiae.o__Verrucomicrobiales.f__Verrucomicrobiaceae.g__Akkermansia"
	Module	> names(datExpr0)[dynamicColors=="brown"]
		[1] "k__Archaea.p__Euryarchaeota.c__Methanobacteria.o__Methanobacteriales.f__Methanobacteriaceae.g__Methanobrevibacter"
		[2] "k__Bacteria.p__Actinobacteria.c__Actinobacteria.__.__.__"
		[3] "k__Bacteria.p__Actinobacteria.c__Coriobacteriia.o__Coriobacteriales.f__Coriobacteriaceae.__"
		[4] "k__Bacteria.p__Actinobacteria.c__Coriobacteriia.o__Coriobacteriales.f__Coriobacteriaceae.g__Eggerthella"
		[5] "k__Bacteria.p__Fibrobacteres.c__Fibrobacteria.o__Fibrobacterales.f__Fibrobacteraceae.g__Fibrobacter"
		[6] "k__Bacteria.p__Firmicutes.c__Bacilli.o__Bacillales.f__Bacillaceae.__"
		[7] "k__Bacteria.p__Firmicutes.c__Bacilli.o__Bacillales.f__Planococcaceae.g__Bacillus"
		[8] "k__Bacteria.p__Firmicutes.c__Clostridia.o__Clostridiales.f__Clostridiaceae.__"
		[9] "k__Bacteria.p__Firmicutes.c__Clostridia.o__Clostridiales.f__Clostridiaceae.g__Clostridium"
		[10] "k__Bacteria.p__Firmicutes.c__Clostridia.o__Clostridiales.f__Eubacteriaceae.g__Anaerofustis"
		[11] "k__Bacteria.p__Firmicutes.c__Clostridia.o__Clostridiales.f__Lachnospiraceae.g__Shuttleworthia"
		[12] "k__Bacteria.p__Firmicutes.c__Clostridia.o__Clostridiales.f__Lachnospiraceae.g__Syntrophococcus"
		[13] "k__Bacteria.p__Firmicutes.c__Clostridia.o__Clostridiales.f__Peptostreptococcaceae.g__Clostridium"
		[14] "k__Bacteria.p__Firmicutes.c__Clostridia.o__Clostridiales.f__Peptostreptococcaceae.g__.Clostridium."
		[15] "k__Bacteria.p__Firmicutes.c__Clostridia.o__Clostridiales.f__Ruminococcaceae.g__Ruminococcus"
		[16] "k__Bacteria.p__Firmicutes.c__Erysipelotrichi.o__Erysipelotrichales.f__Erysipelotrichaceae.g__Anaerorhabdus"
		[17] "k__Bacteria.p__Firmicutes.c__Erysipelotrichi.o__Erysipelotrichales.f__Erysipelotrichaceae.g__Bulleidia"
		[18] "k__Bacteria.p__Firmicutes.c__Erysipelotrichi.o__Erysipelotrichales.f__Erysipelotrichaceae.g__Clostridium"
		[19] "k__Bacteria.p__Firmicutes.c__Erysipelotrichi.o__Erysipelotrichales.f__Erysipelotrichaceae.g__L7A_E11"
		[20] "k__Bacteria.p__Planctomycetes.c__Planctomycetia.o__Pirellulales.f__Pirellulaceae.g__planctomycete"
		[21] "k__Bacteria.p__Proteobacteria.c__Alphaproteobacteria.o__Rhizobiales.f__Rhizobiaceae.g__Rhizobium"
		[22] "k__Bacteria.p__Proteobacteria.c__Alphaproteobacteria.o__Rhodospirillales.f__Acetobacteraceae.g__Gluconacetobacter"
		[23] "k__Bacteria.p__Proteobacteria.c__Betaproteobacteria.o__Burkholderiales.f__Oxalobacteraceae.__"
		[24] "k__Bacteria.p__Proteobacteria.c__Epsilonproteobacteria.o__Campylobacterales.f__Helicobacteraceae.g__Helicobacter"
		[25] "k__Bacteria.p__Proteobacteria.c__Gammaproteobacteria.o__Aeromonadales.f__Succinivibrionaceae.g__Anaerobiospirillum"
		[26] "k__Bacteria.p__SR1.c__.o__.f__.g__"
		[27] "k__Bacteria.p__TM7.c__TM7.3.o__CW040.f__F16.g__"
		[28] "k__Bacteria.p__TM7.c__TM7.3.o__I025.f__.g__"
		[29] "k__Bacteria.p__Verrucomicrobia.c__Verruco.5.o__WCHB1.41.f__RFP12.g__"
	Module	> names(datExpr0)[dynamicColors=="turquoise"]
		[1] "k__Archaea.p__Euryarchaeota.c__Methanobacteria.o__Methanobacteriales.f__Methanobacteriaceae.g__Methanosphaera"
		[2] "k__Bacteria.p__Actinobacteria.c__Coriobacteriia.o__Coriobacteriales.f__Coriobacteriaceae.g__Enterococcus"
		[3] "k__Bacteria.p__Actinobacteria.c__Coriobacteriia.o__Coriobacteriales.f__Coriobacteriaceae.g__Olsenella"
		[4] "k__Bacteria.p__Bacteroidetes.c__Bacteroidia.o__Bacteroidales.__.__"
		[5] "k__Bacteria.p__Bacteroidetes.c__Bacteroidia.o__Bacteroidales.f__.g__"
		[6] "k__Bacteria.p__Bacteroidetes.c__Bacteroidia.o__Bacteroidales.f__Bacteroidaceae.__"
		[7] "k__Bacteria.p__Bacteroidetes.c__Bacteroidia.o__Bacteroidales.f__Porphyromonadaceae.g__Macellibacteroides"
		[8] "k__Bacteria.p__Bacteroidetes.c__Bacteroidia.o__Bacteroidales.f__Rikenellaceae.g__"
		[9] "k__Bacteria.p__Bacteroidetes.c__Bacteroidia.o__Bacteroidales.f__Rikenellaceae.g__Alistipes"
		[10] "k__Bacteria.p__Bacteroidetes.c__Bacteroidia.o__Bacteroidales.f__S24.7.g__"
		[11] "k__Bacteria.p__Bacteroidetes.c__Bacteroidia.o__Bacteroidales.f__.Barnesiellaceae..g__Barnesiella"
		[12] "k__Bacteria.p__Bacteroidetes.c__Bacteroidia.o__Bacteroidales.f__.Paraprevotellaceae..g__"
		[13] "k__Bacteria.p__Bacteroidetes.c__Bacteroidia.o__Bacteroidales.f__.Paraprevotellaceae..g__CF231"
		[14] "k__Bacteria.p__Bacteroidetes.c__Bacteroidia.o__Bacteroidales.f__.Paraprevotellaceae..g__Paraprevotella"
		[15] "k__Bacteria.p__Bacteroidetes.c__Bacteroidia.o__Bacteroidales.f__.Paraprevotellaceae..g__YRC22"
		[16] "k__Bacteria.p__Elusimicrobia.c__Elusimicrobia.o__Elusimicrobiales.f__Elusimicrobiaceae.g__"
		[17] "k__Bacteria.p__Firmicutes.c__Bacilli.__.__.__"
		[18] "k__Bacteria.p__Firmicutes.c__Clostridia.__.__.__"
		[19] "k__Bacteria.p__Firmicutes.c__Clostridia.o__Clostridiales.__.__"
		[20] "k__Bacteria.p__Firmicutes.c__Clostridia.o__Clostridiales.f__.g__"
		[21] "k__Bacteria.p__Firmicutes.c__Clostridia.o__Clostridiales.f__Lachnospiraceae.__"
		[22] "k__Bacteria.p__Firmicutes.c__Clostridia.o__Clostridiales.f__Lachnospiraceae.g__"
		[23] "k__Bacteria.p__Firmicutes.c__Clostridia.o__Clostridiales.f__Lachnospiraceae.g__Butyrivibrio"
		[24] "k__Bacteria.p__Firmicutes.c__Clostridia.o__Clostridiales.f__Lachnospiraceae.g__Clostridium"
		[25] "k__Bacteria.p__Firmicutes.c__Clostridia.o__Clostridiales.f__Lachnospiraceae.g__Defluviitalea"
		[26] "k__Bacteria.p__Firmicutes.c__Clostridia.o__Clostridiales.f__Lachnospiraceae.g__Hespellia"
		[27] "k__Bacteria.p__Firmicutes.c__Clostridia.o__Clostridiales.f__Lachnospiraceae.g__Lachnospira"
		[28] "k__Bacteria.p__Firmicutes.c__Clostridia.o__Clostridiales.f__Lachnospiraceae.g__Lactonifactor"
		[29] "k__Bacteria.p__Firmicutes.c__Clostridia.o__Clostridiales.f__Lachnospiraceae.g__Marvinbryantia"
		[30] "k__Bacteria.p__Firmicutes.c__Clostridia.o__Clostridiales.f__Lachnospiraceae.g__Roseburia"
		[31] "k__Bacteria.p__Firmicutes.c__Clostridia.o__Clostridiales.f__Lachnospiraceae.g__Ruminococcus"
		[32] "k__Bacteria.p__Firmicutes.c__Clostridia.o__Clostridiales.f__Peptococcaceae.g__rc4.4"
		[33] "k__Bacteria.p__Firmicutes.c__Clostridia.o__Clostridiales.f__Peptostreptococcaceae.__"
		[34] "k__Bacteria.p__Firmicutes.c__Clostridia.o__Clostridiales.f__Ruminococcaceae.__"
		[35] "k__Bacteria.p__Firmicutes.c__Clostridia.o__Clostridiales.f__Ruminococcaceae.g__"
		[36] "k__Bacteria.p__Firmicutes.c__Clostridia.o__Clostridiales.f__Ruminococcaceae.g__Clostridium"
		[37] "k__Bacteria.p__Firmicutes.c__Clostridia.o__Clostridiales.f__Ruminococcaceae.g__Oscillospira"
		[38] "k__Bacteria.p__Firmicutes.c__Clostridia.o__Clostridiales.f__Ruminococcaceae.g__Papillibacter"
		[39] "k__Bacteria.p__Firmicutes.c__Clostridia.o__Clostridiales.f__Ruminococcaceae.g__Sporobacter"
		[40] "k__Bacteria.p__Firmicutes.c__Erysipelotrichi.o__Erysipelotrichales.f__Erysipelotrichaceae.g__gut"
		[41] "k__Bacteria.p__Proteobacteria.__.__.__.__"
		[42] "k__Bacteria.p__Proteobacteria.c__Gammaproteobacteria.__.__.__"
		[43] "k__Bacteria.p__Proteobacteria.c__Gammaproteobacteria.o__Aeromonadales.f__Succinivibrionaceae.__"
		[44] "k__Bacteria.p__Proteobacteria.c__Gammaproteobacteria.o__Aeromonadales.f__Succinivibrionaceae.g__Ruminobacter"
		[45] "k__Bacteria.p__Proteobacteria.c__Gammaproteobacteria.o__Aeromonadales.f__Succinivibrionaceae.g__Succinimonas"
		[46] "k__Bacteria.p__Proteobacteria.c__Gammaproteobacteria.o__Aeromonadales.f__Succinivibrionaceae.g__Succinivibrio"
		[47] "k__Bacteria.p__Spirochaetes.c__Spirochaetes.o__Spirochaetales.f__Spirochaetaceae.g__Treponema"
		[48] "k__Bacteria.p__TM7.c__TM7.3.o__I025.f__Rs.045.g__"
		[49] "k__Bacteria.p__Tenericutes.c__Mollicutes.__.__.__"
		[50] "k__Bacteria.p__Tenericutes.c__Mollicutes.o__Acholeplasmatales.__.__"
		[51] "k__Bacteria.p__Tenericutes.c__Mollicutes.o__Acholeplasmatales.f__Acholeplasmataceae.g__Acholeplasma"
		[52] "k__Bacteria.p__Tenericutes.c__Mollicutes.o__Anaeroplasmatales.f__Anaeroplasmataceae.__"
		[53] "k__Bacteria.p__Tenericutes.c__Mollicutes.o__Anaeroplasmatales.f__Anaeroplasmataceae.g__gut"
	Module	> names(datExpr0)[dynamicColors=="grey"]
		[1] "k__Bacteria.p__Actinobacteria.c__Coriobacteriia.o__Coriobacteriales.f__Coriobacteriaceae.g__Collinsella"
		[2] "k__Bacteria.p__Bacteroidetes.c__Bacteroidia.o__Bacteroidales.f__Bacteroidaceae.g__Bacteroides"
		[3] "k__Bacteria.p__Bacteroidetes.c__Bacteroidia.o__Bacteroidales.f__Marinilabiaceae.g__Cytophaga"
		[4] "k__Bacteria.p__Bacteroidetes.c__Bacteroidia.o__Bacteroidales.f__Porphyromonadaceae.__"
		[5] "k__Bacteria.p__Bacteroidetes.c__Bacteroidia.o__Bacteroidales.f__Prevotellaceae.g__Prevotella"
		[6] "k__Bacteria.p__Bacteroidetes.c__Bacteroidia.o__Bacteroidales.f__.Paraprevotellaceae..g__.Prevotella."
		[7] "k__Bacteria.p__Bacteroidetes.c__Flavobacteriia.o__Flavobacteriales.f__.Weeksellaceae..g__Weeksella"
		[8] "k__Bacteria.p__Chlamydiae.c__Chlamydiia.o__Chlamydiales.f__Chlamydiaceae.g__Chlamydia"
		[9] "k__Bacteria.p__Firmicutes.c__Bacilli.o__Lactobacillales.f__Aerococcaceae.__"
		[10] "k__Bacteria.p__Firmicutes.c__Clostridia.o__Clostridiales.f__Eubacteriaceae.g__Pseudoramibacter_Eubacterium"
		[11] "k__Bacteria.p__Firmicutes.c__Clostridia.o__Clostridiales.f__Ruminococcaceae.g__Faecalibacterium"
		[12] "k__Bacteria.p__Firmicutes.c__Clostridia.o__Clostridiales.f__Ruminococcaceae.g__Gemmiger"
		[13] "k__Bacteria.p__Firmicutes.c__Clostridia.o__Clostridiales.f__Veillonellaceae.__"
		[14] "k__Bacteria.p__Firmicutes.c__Clostridia.o__Clostridiales.f__Veillonellaceae.g__Acidaminococcus"
		[15] "k__Bacteria.p__Firmicutes.c__Clostridia.o__Clostridiales.f__Veillonellaceae.g__Anaerosinus"
		[16] "k__Bacteria.p__Firmicutes.c__Clostridia.o__Clostridiales.f__Veillonellaceae.g__Megamonas"
		[17] "k__Bacteria.p__Firmicutes.c__Clostridia.o__Clostridiales.f__Veillonellaceae.g__Mitsuokella"
		[18] "k__Bacteria.p__Firmicutes.c__Clostridia.o__Clostridiales.f__Veillonellaceae.g__Selenomonas"
		[19] "k__Bacteria.p__Firmicutes.c__Clostridia.o__Clostridiales.f__Veillonellaceae.g__Succinispira"
		[20] "k__Bacteria.p__Firmicutes.c__Erysipelotrichi.o__Erysipelotrichales.f__Erysipelotrichaceae.g__"
		[21] "k__Bacteria.p__Firmicutes.c__Erysipelotrichi.o__Erysipelotrichales.f__Erysipelotrichaceae.g__Sharpea"
		[22] "k__Bacteria.p__Firmicutes.c__Erysipelotrichi.o__Erysipelotrichales.f__Erysipelotrichaceae.g__.Eubacterium."
		[23] "k__Bacteria.p__Proteobacteria.c__Betaproteobacteria.o__Burkholderiales.__.__"
		[24] "k__Bacteria.p__Proteobacteria.c__Betaproteobacteria.o__Burkholderiales.f__Alcaligenaceae.g__Bordetella"
		[25] "k__Bacteria.p__Proteobacteria.c__Deltaproteobacteria.o__Desulfovibrionales.f__Desulfovibrionaceae.g__Bilophila"
		[26] "k__Bacteria.p__Proteobacteria.c__Gammaproteobacteria.o__Pasteurellales.f__Pasteurellaceae.g__Mannheimia"
		[27] "k__Bacteria.p__Proteobacteria.c__Gammaproteobacteria.o__Pseudomonadales.f__Moraxellaceae.__"
		[28] "k__Bacteria.p__Proteobacteria.c__Gammaproteobacteria.o__Pseudomonadales.f__Pseudomonadaceae.__"
		[29] "k__Bacteria.p__Proteobacteria.c__Gammaproteobacteria.o__Xanthomonadales.f__Xanthomonadaceae.g__Wohlfahrtiimonas"
		[30] "k__Bacteria.p__Synergistetes.c__Synergistia.o__Synergistales.f__Synergistaceae.g__"

## Sheet: Dataset S7
		Dataset S7. WGCNA analysis: List of modules cluster based on Donor groups (day-0)
	Module	names(datExpr0)[dynamicColors=="green"]
		[1] "k__Bacteria.p__Actinobacteria.c__Actinobacteria.o__Actinomycetales.f__Corynebacteriaceae.g__Corynebacterium"
		[2] "k__Bacteria.p__Bacteroidetes.__.__.__.__"
		[3] "k__Bacteria.p__Bacteroidetes.c__Bacteroidia.o__Bacteroidales.f__.Paraprevotellaceae..__"
		[4] "k__Bacteria.p__Bacteroidetes.c__Bacteroidia.o__Bacteroidales.f__.Paraprevotellaceae..g__"
		[5] "k__Bacteria.p__Cyanobacteria.c__4C0d.2.o__YS2.f__.g__"
		[6] "k__Bacteria.p__Elusimicrobia.c__Elusimicrobia.o__Elusimicrobiales.f__Elusimicrobiaceae.__"
		[7] "k__Bacteria.p__Elusimicrobia.c__Elusimicrobia.o__Elusimicrobiales.f__Elusimicrobiaceae.g__Elusimicrobium"
		[8] "k__Bacteria.p__Firmicutes.__.__.__.__"
		[9] "k__Bacteria.p__Firmicutes.c__Clostridia.o__Clostridiales.f__Ruminococcaceae.__"
		[10] "k__Bacteria.p__Firmicutes.c__Erysipelotrichi.o__Erysipelotrichales.f__Erysipelotrichaceae.__"
		[11] "k__Bacteria.p__Firmicutes.c__Erysipelotrichi.o__Erysipelotrichales.f__Erysipelotrichaceae.g__Anaerorhabdus"
		[12] "k__Bacteria.p__Proteobacteria.c__Alphaproteobacteria.o__RF32.f__.g__"
		[13] "k__Bacteria.p__Proteobacteria.c__Alphaproteobacteria.o__Rhodospirillales.f__Rhodospirillaceae.__"
		[14] "k__Bacteria.p__Proteobacteria.c__Deltaproteobacteria.o__Desulfovibrionales.f__Desulfovibrionaceae.__"
		[15] "k__Bacteria.p__TM7.c__TM7.3.o__CW040.f__F16.g__"
	Module	> names(datExpr0)[dynamicColors=="brown"]
		[1] "k__Archaea.p__Euryarchaeota.c__Methanobacteria.o__Methanobacteriales.f__Methanobacteriaceae.g__Methanosphaera"
		[2] "k__Bacteria.p__Bacteroidetes.c__Bacteroidia.o__Bacteroidales.f__Porphyromonadaceae.g__Macellibacteroides"
		[3] "k__Bacteria.p__Bacteroidetes.c__Bacteroidia.o__Bacteroidales.f__S24.7.g__"
		[4] "k__Bacteria.p__Bacteroidetes.c__Bacteroidia.o__Bacteroidales.f__.Barnesiellaceae..g__Barnesiella"
		[5] "k__Bacteria.p__Firmicutes.c__Bacilli.__.__.__"
		[6] "k__Bacteria.p__Firmicutes.c__Clostridia.o__Clostridiales.f__Clostridiaceae.g__Clostridium"
		[7] "k__Bacteria.p__Firmicutes.c__Clostridia.o__Clostridiales.f__Lachnospiraceae.g__Butyrivibrio"
		[8] "k__Bacteria.p__Firmicutes.c__Clostridia.o__Clostridiales.f__Lachnospiraceae.g__Hespellia"
		[9] "k__Bacteria.p__Firmicutes.c__Clostridia.o__Clostridiales.f__Lachnospiraceae.g__Marvinbryantia"
		[10] "k__Bacteria.p__Firmicutes.c__Clostridia.o__Clostridiales.f__Peptococcaceae.g__rc4.4"
		[11] "k__Bacteria.p__Proteobacteria.__.__.__.__"
		[12] "k__Bacteria.p__Proteobacteria.c__Betaproteobacteria.o__Burkholderiales.f__Comamonadaceae.__"
		[13] "k__Bacteria.p__Proteobacteria.c__Gammaproteobacteria.o__Aeromonadales.f__Succinivibrionaceae.g__Ruminobacter"
		[14] "k__Bacteria.p__TM7.c__TM7.3.o__I025.f__Rs.045.g__"
		[15] "k__Bacteria.p__Tenericutes.c__Mollicutes.o__Acholeplasmatales.__.__"
		[16] "k__Bacteria.p__Tenericutes.c__Mollicutes.o__Anaeroplasmatales.f__Anaeroplasmataceae.__"
		[17] "k__Bacteria.p__Tenericutes.c__Mollicutes.o__Anaeroplasmatales.f__Anaeroplasmataceae.g__gut"
	Module	> names(datExpr0)[dynamicColors=="black"]
		[1] "k__Archaea.p__Euryarchaeota.c__Thermoplasmata.o__E2.f__.Methanomassiliicoccaceae..g__vadinCA11"
		[2] "k__Bacteria.__.__.__.__.__"
		[3] "k__Bacteria.p__Bacteroidetes.c__Bacteroidia.o__Bacteroidales.f__Porphyromonadaceae.g__Parabacteroides"
		[4] "k__Bacteria.p__Bacteroidetes.c__Bacteroidia.o__Bacteroidales.f__.Odoribacteraceae..g__Butyricimonas"
		[5] "k__Bacteria.p__Firmicutes.c__Clostridia.o__Clostridiales.f__Lachnospiraceae.g__Defluviitalea"
		[6] "k__Bacteria.p__Firmicutes.c__Clostridia.o__Clostridiales.f__Lachnospiraceae.g__Lactonifactor"
		[7] "k__Bacteria.p__Firmicutes.c__Clostridia.o__Clostridiales.f__Peptostreptococcaceae.__"
		[8] "k__Bacteria.p__Firmicutes.c__Clostridia.o__Clostridiales.f__Ruminococcaceae.g__Papillibacter"
		[9] "k__Bacteria.p__Firmicutes.c__Erysipelotrichi.o__Erysipelotrichales.f__Erysipelotrichaceae.g__gut"
		[10] "k__Bacteria.p__Proteobacteria.c__Betaproteobacteria.__.__.__"
		[11] "k__Bacteria.p__Proteobacteria.c__Gammaproteobacteria.o__Aeromonadales.f__Succinivibrionaceae.g__"
	Module	> names(datExpr0)[dynamicColors=="blue"]
		[1] "k__Archaea.p__Euryarchaeota.c__Methanobacteria.o__Methanobacteriales.f__Methanobacteriaceae.g__Methanobrevibacter"
		[2] "k__Archaea.p__Euryarchaeota.c__Methanomicrobia.o__Methanomicrobiales.f__Methanocorpusculaceae.g__"
		[3] "k__Bacteria.p__.c__.o__.f__.g__"
		[4] "k__Bacteria.p__Bacteroidetes.c__Bacteroidia.o__Bacteroidales.__.__"
		[5] "k__Bacteria.p__Bacteroidetes.c__Bacteroidia.o__Bacteroidales.f__Bacteroidaceae.__"
		[6] "k__Bacteria.p__Bacteroidetes.c__Bacteroidia.o__Bacteroidales.f__.Paraprevotellaceae..g__CF231"
		[7] "k__Bacteria.p__Bacteroidetes.c__Bacteroidia.o__Bacteroidales.f__p.2534.18B5.g__"
		[8] "k__Bacteria.p__Cyanobacteria.__.__.__.__"
		[9] "k__Bacteria.p__Firmicutes.c__Clostridia.o__Clostridiales.f__Peptococcaceae.g__Desulfitispora"
		[10] "k__Bacteria.p__Firmicutes.c__Clostridia.o__Clostridiales.f__Ruminococcaceae.g__Bacteroides"
		[11] "k__Bacteria.p__Lentisphaerae.c__.Lentisphaeria..o__Victivallales.f__Victivallaceae.g__"
		[12] "k__Bacteria.p__Lentisphaerae.c__.Lentisphaeria..o__Victivallales.f__Victivallaceae.g__Victivallis"
		[13] "k__Bacteria.p__Planctomycetes.c__Planctomycetia.o__Pirellulales.f__Pirellulaceae.g__planctomycete"
		[14] "k__Bacteria.p__Proteobacteria.c__Deltaproteobacteria.o__Desulfovibrionales.f__Desulfovibrionaceae.g__Desulfovibrio"
		[15] "k__Bacteria.p__Proteobacteria.c__Gammaproteobacteria.o__Aeromonadales.f__Succinivibrionaceae.g__Anaerobiospirillum"
		[16] "k__Bacteria.p__Spirochaetes.c__Spirochaetes.o__Spirochaetales.f__Spirochaetaceae.__"
		[17] "k__Bacteria.p__Tenericutes.c__Mollicutes.o__Acholeplasmatales.f__Acholeplasmataceae.g__Acholeplasma"
		[18] "k__Bacteria.p__Verrucomicrobia.c__Verruco.5.o__WCHB1.41.f__RFP12.g__"
		[19] "k__Bacteria.p__Verrucomicrobia.c__Verrucomicrobiae.o__Verrucomicrobiales.f__Verrucomicrobiaceae.g__Akkermansia"
	Module	> names(datExpr0)[dynamicColors=="red"]
		[1] "k__Bacteria.p__Actinobacteria.c__Actinobacteria.o__Bifidobacteriales.f__Bifidobacteriaceae.g__Bifidobacterium"
		[2] "k__Bacteria.p__Firmicutes.c__Bacilli.o__Lactobacillales.__.__"
		[3] "k__Bacteria.p__Firmicutes.c__Bacilli.o__Lactobacillales.f__Lactobacillaceae.__"
		[4] "k__Bacteria.p__Firmicutes.c__Bacilli.o__Lactobacillales.f__Lactobacillaceae.g__Lactobacillus"
		[5] "k__Bacteria.p__Firmicutes.c__Clostridia.o__Clostridiales.f__Lachnospiraceae.g__Dorea"
		[6] "k__Bacteria.p__Firmicutes.c__Clostridia.o__Clostridiales.f__Peptostreptococcaceae.g__Clostridium"
		[7] "k__Bacteria.p__Firmicutes.c__Clostridia.o__Clostridiales.f__Ruminococcaceae.g__Butyricicoccus"
		[8] "k__Bacteria.p__Firmicutes.c__Clostridia.o__Clostridiales.f__Veillonellaceae.__"
		[9] "k__Bacteria.p__Fusobacteria.c__Fusobacteriia.o__Fusobacteriales.f__Fusobacteriaceae.g__"
		[10] "k__Bacteria.p__Proteobacteria.c__Betaproteobacteria.o__Burkholderiales.f__Oxalobacteraceae.__"
		[11] "k__Bacteria.p__Proteobacteria.c__Epsilonproteobacteria.o__Campylobacterales.f__Campylobacteraceae.g__Campylobacter"
	Module	> names(datExpr0)[dynamicColors=="turquoise"]
		[1] "k__Bacteria.p__Actinobacteria.c__Coriobacteriia.o__Coriobacteriales.f__Coriobacteriaceae.__"
		[2] "k__Bacteria.p__Actinobacteria.c__Coriobacteriia.o__Coriobacteriales.f__Coriobacteriaceae.g__Collinsella"
		[3] "k__Bacteria.p__Actinobacteria.c__Coriobacteriia.o__Coriobacteriales.f__Coriobacteriaceae.g__Olsenella"
		[4] "k__Bacteria.p__Bacteroidetes.c__Bacteroidia.o__Bacteroidales.f__Bacteroidaceae.g__Bacteroides"
		[5] "k__Bacteria.p__Bacteroidetes.c__Bacteroidia.o__Bacteroidales.f__Prevotellaceae.g__Prevotella"
		[6] "k__Bacteria.p__Bacteroidetes.c__Bacteroidia.o__Bacteroidales.f__.Odoribacteraceae..g__Odoribacter"
		[7] "k__Bacteria.p__Bacteroidetes.c__Bacteroidia.o__Bacteroidales.f__.Paraprevotellaceae..g__.Prevotella."
		[8] "k__Bacteria.p__Chlamydiae.c__Chlamydiia.o__Chlamydiales.f__Chlamydiaceae.g__Chlamydia"
		[9] "k__Bacteria.p__Firmicutes.c__Bacilli.o__Bacillales.__.__"
		[10] "k__Bacteria.p__Firmicutes.c__Bacilli.o__Lactobacillales.f__Streptococcaceae.g__Streptococcus"
		[11] "k__Bacteria.p__Firmicutes.c__Clostridia.o__Clostridiales.f__.g__"
		[12] "k__Bacteria.p__Firmicutes.c__Clostridia.o__Clostridiales.f__Lachnospiraceae.g__Clostridium"
		[13] "k__Bacteria.p__Firmicutes.c__Clostridia.o__Clostridiales.f__Lachnospiraceae.g__Ruminococcus"
		[14] "k__Bacteria.p__Firmicutes.c__Clostridia.o__Clostridiales.f__Ruminococcaceae.g__Faecalibacterium"
		[15] "k__Bacteria.p__Firmicutes.c__Clostridia.o__Clostridiales.f__Ruminococcaceae.g__Gemmiger"
		[16] "k__Bacteria.p__Firmicutes.c__Clostridia.o__Clostridiales.f__Ruminococcaceae.g__Sporobacter"
		[17] "k__Bacteria.p__Firmicutes.c__Clostridia.o__Clostridiales.f__Ruminococcaceae.g__Subdoligranulum"
		[18] "k__Bacteria.p__Firmicutes.c__Clostridia.o__Clostridiales.f__Veillonellaceae.g__Acidaminococcus"
		[19] "k__Bacteria.p__Firmicutes.c__Clostridia.o__Clostridiales.f__Veillonellaceae.g__Mitsuokella"
		[20] "k__Bacteria.p__Firmicutes.c__Clostridia.o__Clostridiales.f__Veillonellaceae.g__Selenomonas"
		[21] "k__Bacteria.p__Firmicutes.c__Clostridia.o__Clostridiales.f__Veillonellaceae.g__Succinispira"
		[22] "k__Bacteria.p__Firmicutes.c__Erysipelotrichi.o__Erysipelotrichales.f__Erysipelotrichaceae.g__"
		[23] "k__Bacteria.p__Firmicutes.c__Erysipelotrichi.o__Erysipelotrichales.f__Erysipelotrichaceae.g__Sharpea"
		[24] "k__Bacteria.p__Firmicutes.c__Erysipelotrichi.o__Erysipelotrichales.f__Erysipelotrichaceae.g__.Eubacterium."
		[25] "k__Bacteria.p__Proteobacteria.c__Alphaproteobacteria.__.__.__"
		[26] "k__Bacteria.p__Proteobacteria.c__Betaproteobacteria.o__Burkholderiales.__.__"
		[27] "k__Bacteria.p__Proteobacteria.c__Betaproteobacteria.o__Neisseriales.f__Neisseriaceae.__"
		[28] "k__Bacteria.p__Proteobacteria.c__Gammaproteobacteria.o__Aeromonadales.f__Succinivibrionaceae.g__Succinivibrio"
		[29] "k__Bacteria.p__Proteobacteria.c__Gammaproteobacteria.o__Enterobacteriales.f__Enterobacteriaceae.__"
		[30] "k__Bacteria.p__Synergistetes.c__Synergistia.o__Synergistales.f__Dethiosulfovibrionaceae.__"
		[31] "k__Bacteria.p__Synergistetes.c__Synergistia.o__Synergistales.f__Dethiosulfovibrionaceae.g__Pyramidobacter"
		>

## Sheet: Dataset S8
		Dataset S8. WGCNA analysis: List of modules cluster based on recipients (day-0)
	Module	> names(datExpr0)[dynamicColors=="blue"]
		[1] "k__Bacteria.p__Actinobacteria.c__Actinobacteria.o__Actinomycetales.f__Corynebacteriaceae.g__Corynebacterium"
		[2] "k__Bacteria.p__Actinobacteria.c__Actinobacteria.o__Actinomycetales.f__Gordoniaceae.g__Millisia"
		[3] "k__Bacteria.p__Actinobacteria.c__Actinobacteria.o__Bifidobacteriales.f__Bifidobacteriaceae.g__Bifidobacterium"
		[4] "k__Bacteria.p__Bacteroidetes.__.__.__.__"
		[5] "k__Bacteria.p__Bacteroidetes.c__Bacteroidia.o__Bacteroidales.f__Bacteroidaceae.g__Bacteroides"
		[6] "k__Bacteria.p__Bacteroidetes.c__Bacteroidia.o__Bacteroidales.f__.Odoribacteraceae..g__Butyricimonas"
		[7] "k__Bacteria.p__Bacteroidetes.c__Bacteroidia.o__Bacteroidales.f__.Paraprevotellaceae..__"
		[8] "k__Bacteria.p__Elusimicrobia.c__Elusimicrobia.o__Elusimicrobiales.f__Elusimicrobiaceae.__"
		[9] "k__Bacteria.p__Firmicutes.c__Bacilli.o__Bacillales.__.__"
		[10] "k__Bacteria.p__Firmicutes.c__Bacilli.o__Lactobacillales.__.__"
		[11] "k__Bacteria.p__Firmicutes.c__Bacilli.o__Lactobacillales.f__Lactobacillaceae.__"
		[12] "k__Bacteria.p__Firmicutes.c__Bacilli.o__Lactobacillales.f__Lactobacillaceae.g__Lactobacillus"
		[13] "k__Bacteria.p__Firmicutes.c__Bacilli.o__Lactobacillales.f__Streptococcaceae.g__Streptococcus"
		[14] "k__Bacteria.p__Firmicutes.c__Clostridia.o__Clostridiales.f__Eubacteriaceae.g__Pseudoramibacter_Eubacterium"
		[15] "k__Bacteria.p__Firmicutes.c__Clostridia.o__Clostridiales.f__Lachnospiraceae.g__Dorea"
		[16] "k__Bacteria.p__Firmicutes.c__Clostridia.o__Clostridiales.f__Peptostreptococcaceae.g__Peptostreptococcus"
		[17] "k__Bacteria.p__Firmicutes.c__Clostridia.o__Clostridiales.f__Ruminococcaceae.g__Butyricicoccus"
		[18] "k__Bacteria.p__Firmicutes.c__Clostridia.o__Clostridiales.f__Ruminococcaceae.g__Subdoligranulum"
		[19] "k__Bacteria.p__Firmicutes.c__Clostridia.o__Clostridiales.f__.Tissierellaceae..g__Anaerococcus"
		[20] "k__Bacteria.p__Firmicutes.c__Erysipelotrichi.o__Erysipelotrichales.f__Erysipelotrichaceae.g__Sharpea"
		[21] "k__Bacteria.p__Fusobacteria.c__Fusobacteriia.o__Fusobacteriales.f__Fusobacteriaceae.g__"
		[22] "k__Bacteria.p__Proteobacteria.c__Betaproteobacteria.o__Burkholderiales.f__Alcaligenaceae.__"
		[23] "k__Bacteria.p__Proteobacteria.c__Betaproteobacteria.o__Burkholderiales.f__Comamonadaceae.__"
		[24] "k__Bacteria.p__Proteobacteria.c__Betaproteobacteria.o__Neisseriales.f__Neisseriaceae.__"
		[25] "k__Bacteria.p__Proteobacteria.c__Betaproteobacteria.o__Neisseriales.f__Neisseriaceae.g__Neisseria"
		[26] "k__Bacteria.p__Proteobacteria.c__Gammaproteobacteria.o__Enterobacteriales.f__Enterobacteriaceae.__"
		[27] "k__Bacteria.p__Proteobacteria.c__Gammaproteobacteria.o__Pasteurellales.f__Pasteurellaceae.__"
		[28] "k__Bacteria.p__Proteobacteria.c__Gammaproteobacteria.o__Pasteurellales.f__Pasteurellaceae.g__Actinobacillus"
		[29] "k__Bacteria.p__Proteobacteria.c__Gammaproteobacteria.o__Pasteurellales.f__Pasteurellaceae.g__Mannheimia"
		[30] "k__Bacteria.p__Proteobacteria.c__Gammaproteobacteria.o__Pseudomonadales.f__Pseudomonadaceae.__"
		[31] "k__Bacteria.p__Synergistetes.c__Synergistia.o__Synergistales.f__Dethiosulfovibrionaceae.g__Pyramidobacter"
		[32] "k__Bacteria.p__Verrucomicrobia.c__Verrucomicrobiae.o__Verrucomicrobiales.f__Verrucomicrobiaceae.g__Akkermansia"
	Module	> names(datExpr0)[dynamicColors=="brown"]
		[1] "k__Bacteria.p__Bacteroidetes.c__Bacteroidia.o__Bacteroidales.f__Bacteroidaceae.__"
		[2] "k__Bacteria.p__Bacteroidetes.c__Bacteroidia.o__Bacteroidales.f__Porphyromonadaceae.g__Macellibacteroides"
		[3] "k__Bacteria.p__Bacteroidetes.c__Bacteroidia.o__Bacteroidales.f__.Odoribacteraceae..g__Odoribacter"
		[4] "k__Bacteria.p__Cyanobacteria.c__4C0d.2.o__YS2.f__.g__"
		[5] "k__Bacteria.p__Elusimicrobia.c__Elusimicrobia.o__Elusimicrobiales.f__Elusimicrobiaceae.g__"
		[6] "k__Bacteria.p__Firmicutes.c__Bacilli.__.__.__"
		[7] "k__Bacteria.p__Firmicutes.c__Clostridia.o__Clostridiales.f__Lachnospiraceae.g__Lactonifactor"
		[8] "k__Bacteria.p__Firmicutes.c__Clostridia.o__Clostridiales.f__Lachnospiraceae.g__Marvinbryantia"
		[9] "k__Bacteria.p__Firmicutes.c__Erysipelotrichi.o__Erysipelotrichales.f__Erysipelotrichaceae.g__gut"
		[10] "k__Bacteria.p__Proteobacteria.c__Betaproteobacteria.o__Burkholderiales.__.__"
		[11] "k__Bacteria.p__Proteobacteria.c__Epsilonproteobacteria.o__Campylobacterales.f__Helicobacteraceae.g__Helicobacter"
		[12] "k__Bacteria.p__Tenericutes.c__Mollicutes.o__Acholeplasmatales.f__Acholeplasmataceae.g__Acholeplasma"
	Module	> names(datExpr0)[dynamicColors=="turquoise"]
		[1] "k__Archaea.p__Euryarchaeota.c__Methanobacteria.o__Methanobacteriales.f__Methanobacteriaceae.g__Methanobrevibacter"
		[2] "k__Archaea.p__Euryarchaeota.c__Methanobacteria.o__Methanobacteriales.f__Methanobacteriaceae.g__Methanosphaera"
		[3] "k__Archaea.p__Euryarchaeota.c__Methanomicrobia.o__Methanomicrobiales.f__Methanocorpusculaceae.g__"
		[4] "k__Bacteria.__.__.__.__.__"
		[5] "k__Bacteria.p__Actinobacteria.c__Coriobacteriia.o__Coriobacteriales.f__Coriobacteriaceae.g__Eggerthella"
		[6] "k__Bacteria.p__Actinobacteria.c__Coriobacteriia.o__Coriobacteriales.f__Coriobacteriaceae.g__Olsenella"
		[7] "k__Bacteria.p__Bacteroidetes.c__Bacteroidia.o__Bacteroidales.__.__"
		[8] "k__Bacteria.p__Bacteroidetes.c__Bacteroidia.o__Bacteroidales.f__.g__"
		[9] "k__Bacteria.p__Bacteroidetes.c__Bacteroidia.o__Bacteroidales.f__Rikenellaceae.g__Alistipes"
		[10] "k__Bacteria.p__Bacteroidetes.c__Bacteroidia.o__Bacteroidales.f__S24.7.g__"
		[11] "k__Bacteria.p__Bacteroidetes.c__Bacteroidia.o__Bacteroidales.f__.Barnesiellaceae..g__Barnesiella"
		[12] "k__Bacteria.p__Bacteroidetes.c__Bacteroidia.o__Bacteroidales.f__.Paraprevotellaceae..g__"
		[13] "k__Bacteria.p__Bacteroidetes.c__Bacteroidia.o__Bacteroidales.f__.Paraprevotellaceae..g__CF231"
		[14] "k__Bacteria.p__Bacteroidetes.c__Bacteroidia.o__Bacteroidales.f__.Paraprevotellaceae..g__YRC22"
		[15] "k__Bacteria.p__Firmicutes.__.__.__.__"
		[16] "k__Bacteria.p__Firmicutes.c__Bacilli.o__Bacillales.f__Bacillaceae.__"
		[17] "k__Bacteria.p__Firmicutes.c__Bacilli.o__Bacillales.f__Planococcaceae.g__Bacillus"
		[18] "k__Bacteria.p__Firmicutes.c__Clostridia.__.__.__"
		[19] "k__Bacteria.p__Firmicutes.c__Clostridia.o__Clostridiales.__.__"
		[20] "k__Bacteria.p__Firmicutes.c__Clostridia.o__Clostridiales.f__.g__"
		[21] "k__Bacteria.p__Firmicutes.c__Clostridia.o__Clostridiales.f__Clostridiaceae.g__Clostridium"
		[22] "k__Bacteria.p__Firmicutes.c__Clostridia.o__Clostridiales.f__Lachnospiraceae.__"
		[23] "k__Bacteria.p__Firmicutes.c__Clostridia.o__Clostridiales.f__Lachnospiraceae.g__Butyrivibrio"
		[24] "k__Bacteria.p__Firmicutes.c__Clostridia.o__Clostridiales.f__Lachnospiraceae.g__Defluviitalea"
		[25] "k__Bacteria.p__Firmicutes.c__Clostridia.o__Clostridiales.f__Lachnospiraceae.g__Hespellia"
		[26] "k__Bacteria.p__Firmicutes.c__Clostridia.o__Clostridiales.f__Lachnospiraceae.g__Roseburia"
		[27] "k__Bacteria.p__Firmicutes.c__Clostridia.o__Clostridiales.f__Lachnospiraceae.g__Ruminococcus"
		[28] "k__Bacteria.p__Firmicutes.c__Clostridia.o__Clostridiales.f__Peptococcaceae.g__rc4.4"
		[29] "k__Bacteria.p__Firmicutes.c__Clostridia.o__Clostridiales.f__Peptostreptococcaceae.__"
		[30] "k__Bacteria.p__Firmicutes.c__Clostridia.o__Clostridiales.f__Peptostreptococcaceae.g__Clostridium"
		[31] "k__Bacteria.p__Firmicutes.c__Clostridia.o__Clostridiales.f__Peptostreptococcaceae.g__.Clostridium."
		[32] "k__Bacteria.p__Firmicutes.c__Clostridia.o__Clostridiales.f__Ruminococcaceae.__"
		[33] "k__Bacteria.p__Firmicutes.c__Clostridia.o__Clostridiales.f__Ruminococcaceae.g__"
		[34] "k__Bacteria.p__Firmicutes.c__Clostridia.o__Clostridiales.f__Ruminococcaceae.g__Bacteroides"
		[35] "k__Bacteria.p__Firmicutes.c__Clostridia.o__Clostridiales.f__Ruminococcaceae.g__Clostridium"
		[36] "k__Bacteria.p__Firmicutes.c__Clostridia.o__Clostridiales.f__Ruminococcaceae.g__Gemmiger"
		[37] "k__Bacteria.p__Firmicutes.c__Clostridia.o__Clostridiales.f__Ruminococcaceae.g__Oscillospira"
		[38] "k__Bacteria.p__Firmicutes.c__Clostridia.o__Clostridiales.f__Ruminococcaceae.g__Papillibacter"
		[39] "k__Bacteria.p__Firmicutes.c__Clostridia.o__Clostridiales.f__Ruminococcaceae.g__Ruminococcus"
		[40] "k__Bacteria.p__Firmicutes.c__Clostridia.o__Clostridiales.f__Ruminococcaceae.g__Sporobacter"
		[41] "k__Bacteria.p__Firmicutes.c__Clostridia.o__Clostridiales.f__Veillonellaceae.g__Succinispira"
		[42] "k__Bacteria.p__Firmicutes.c__Erysipelotrichi.o__Erysipelotrichales.f__Erysipelotrichaceae.__"
		[43] "k__Bacteria.p__Firmicutes.c__Erysipelotrichi.o__Erysipelotrichales.f__Erysipelotrichaceae.g__"
		[44] "k__Bacteria.p__Firmicutes.c__Erysipelotrichi.o__Erysipelotrichales.f__Erysipelotrichaceae.g__Anaerorhabdus"
		[45] "k__Bacteria.p__Firmicutes.c__Erysipelotrichi.o__Erysipelotrichales.f__Erysipelotrichaceae.g__Clostridium"
		[46] "k__Bacteria.p__Planctomycetes.c__Planctomycetia.o__Pirellulales.f__Pirellulaceae.g__planctomycete"
		[47] "k__Bacteria.p__Proteobacteria.c__Alphaproteobacteria.o__Rhodospirillales.f__Acetobacteraceae.g__Gluconacetobacter"
		[48] "k__Bacteria.p__Proteobacteria.c__Betaproteobacteria.__.__.__"
		[49] "k__Bacteria.p__Proteobacteria.c__Betaproteobacteria.o__Burkholderiales.f__Oxalobacteraceae.__"
		[50] "k__Bacteria.p__Proteobacteria.c__Deltaproteobacteria.o__Desulfovibrionales.f__Desulfovibrionaceae.g__Desulfovibrio"
		[51] "k__Bacteria.p__Proteobacteria.c__Epsilonproteobacteria.o__Campylobacterales.f__Campylobacteraceae.g__Campylobacter"
		[52] "k__Bacteria.p__Proteobacteria.c__Gammaproteobacteria.o__Aeromonadales.f__Succinivibrionaceae.g__Anaerobiospirillum"
		[53] "k__Bacteria.p__Proteobacteria.c__Gammaproteobacteria.o__Aeromonadales.f__Succinivibrionaceae.g__Ruminobacter"
		[54] "k__Bacteria.p__Proteobacteria.c__Gammaproteobacteria.o__Aeromonadales.f__Succinivibrionaceae.g__Succinivibrio"
		[55] "k__Bacteria.p__Spirochaetes.c__Spirochaetes.o__Spirochaetales.f__Spirochaetaceae.g__Treponema"
		[56] "k__Bacteria.p__TM7.c__TM7.3.o__CW040.f__F16.g__"
		[57] "k__Bacteria.p__Tenericutes.c__Mollicutes.o__Acholeplasmatales.__.__"
		[58] "k__Bacteria.p__Tenericutes.c__Mollicutes.o__Anaeroplasmatales.f__Anaeroplasmataceae.__"
		[59] "k__Bacteria.p__Tenericutes.c__Mollicutes.o__Anaeroplasmatales.f__Anaeroplasmataceae.g__gut"
		[60] "k__Bacteria.p__Verrucomicrobia.c__Verruco.5.o__WCHB1.41.f__RFP12.g__"
	Module	> names(datExpr0)[dynamicColors=="grey"]
		[1] "k__Bacteria.p__Actinobacteria.c__Coriobacteriia.o__Coriobacteriales.f__Coriobacteriaceae.g__Collinsella"
		[2] "k__Bacteria.p__Bacteroidetes.c__Bacteroidia.o__Bacteroidales.f__Prevotellaceae.g__Prevotella"
		[3] "k__Bacteria.p__Bacteroidetes.c__Bacteroidia.o__Bacteroidales.f__.Paraprevotellaceae..g__.Prevotella."
		[4] "k__Bacteria.p__Firmicutes.c__Clostridia.o__Clostridiales.f__Lachnospiraceae.g__Clostridium"
		[5] "k__Bacteria.p__Firmicutes.c__Clostridia.o__Clostridiales.f__Ruminococcaceae.g__Faecalibacterium"
		[6] "k__Bacteria.p__Firmicutes.c__Clostridia.o__Clostridiales.f__Veillonellaceae.__"
		[7] "k__Bacteria.p__Firmicutes.c__Clostridia.o__Clostridiales.f__Veillonellaceae.g__Acidaminococcus"
		[8] "k__Bacteria.p__Firmicutes.c__Clostridia.o__Clostridiales.f__Veillonellaceae.g__Selenomonas"
		[9] "k__Bacteria.p__Firmicutes.c__Erysipelotrichi.o__Erysipelotrichales.f__Erysipelotrichaceae.g__.Eubacterium."
		[10] "k__Bacteria.p__Proteobacteria.c__Alphaproteobacteria.o__Rhizobiales.f__Rhizobiaceae.g__Rhizobium"

## Sheet: Dataset S9
		Dataset S9. WGCNA analysis: List of modules cluster based on recipients (day-1)
	Module	> names(datExpr0)[dynamicColors=="yellow"]
		[1] "k__Bacteria.p__Bacteroidetes.c__Bacteroidia.o__Bacteroidales.f__.Paraprevotellaceae..g__CF231"
		[2] "k__Bacteria.p__Firmicutes.c__Clostridia.o__Clostridiales.f__Lachnospiraceae.g__Butyrivibrio"
		[3] "k__Bacteria.p__Firmicutes.c__Clostridia.o__Clostridiales.f__Peptococcaceae.g__Desulfitispora"
		[4] "k__Bacteria.p__Firmicutes.c__Clostridia.o__Clostridiales.f__Peptococcaceae.g__rc4.4"
		[5] "k__Bacteria.p__Firmicutes.c__Clostridia.o__Clostridiales.f__Ruminococcaceae.g__Bacteroides"
		[6] "k__Bacteria.p__Firmicutes.c__Clostridia.o__Clostridiales.f__Ruminococcaceae.g__Papillibacter"
		[7] "k__Bacteria.p__Proteobacteria.c__Deltaproteobacteria.o__Desulfovibrionales.f__Desulfovibrionaceae.g__Desulfovibrio"
		[8] "k__Bacteria.p__Proteobacteria.c__Gammaproteobacteria.__.__.__"
		[9] "k__Bacteria.p__Proteobacteria.c__Gammaproteobacteria.o__Aeromonadales.f__Succinivibrionaceae.__"
		[10] "k__Bacteria.p__Proteobacteria.c__Gammaproteobacteria.o__Aeromonadales.f__Succinivibrionaceae.g__Anaerobiospirillum"
		[11] "k__Bacteria.p__Proteobacteria.c__Gammaproteobacteria.o__Aeromonadales.f__Succinivibrionaceae.g__Ruminobacter"
		[12] "k__Bacteria.p__Proteobacteria.c__Gammaproteobacteria.o__Aeromonadales.f__Succinivibrionaceae.g__Succinimonas"
		[13] "k__Bacteria.p__Synergistetes.c__Synergistia.o__Synergistales.f__Dethiosulfovibrionaceae.g__Pyramidobacter"
		[14] "k__Bacteria.p__Verrucomicrobia.c__Verrucomicrobiae.o__Verrucomicrobiales.f__Verrucomicrobiaceae.g__Akkermansia"
	Module	> names(datExpr0)[dynamicColors=="green"]
		[1] "k__Bacteria.p__Bacteroidetes.c__Bacteroidia.o__Bacteroidales.f__.g__"
		[2] "k__Bacteria.p__Bacteroidetes.c__Bacteroidia.o__Bacteroidales.f__S24.7.g__"
		[3] "k__Bacteria.p__Bacteroidetes.c__Bacteroidia.o__Bacteroidales.f__.Barnesiellaceae..g__Barnesiella"
		[4] "k__Bacteria.p__Bacteroidetes.c__Bacteroidia.o__Bacteroidales.f__.Paraprevotellaceae..g__"
		[5] "k__Bacteria.p__Bacteroidetes.c__Bacteroidia.o__Bacteroidales.f__.Paraprevotellaceae..g__YRC22"
		[6] "k__Bacteria.p__Firmicutes.__.__.__.__"
		[7] "k__Bacteria.p__Firmicutes.c__Clostridia.o__Clostridiales.f__Lachnospiraceae.g__Defluviitalea"
		[8] "k__Bacteria.p__Firmicutes.c__Clostridia.o__Clostridiales.f__Lachnospiraceae.g__Hespellia"
		[9] "k__Bacteria.p__Firmicutes.c__Clostridia.o__Clostridiales.f__Peptostreptococcaceae.g__.Clostridium."
		[10] "k__Bacteria.p__Proteobacteria.c__Gammaproteobacteria.o__Aeromonadales.f__Succinivibrionaceae.g__Succinivibrio"
		[11] "k__Bacteria.p__Spirochaetes.c__Spirochaetes.o__Spirochaetales.f__Spirochaetaceae.g__Treponema"
		[12] "k__Bacteria.p__Tenericutes.c__Mollicutes.o__Anaeroplasmatales.f__Anaeroplasmataceae.g__gut"
	Module	> names(datExpr0)[dynamicColors=="turquoise"]
		[1] "k__Archaea.p__Euryarchaeota.c__Methanobacteria.o__Methanobacteriales.f__Methanobacteriaceae.g__Methanobrevibacter"
		[2] "k__Archaea.p__Euryarchaeota.c__Methanobacteria.o__Methanobacteriales.f__Methanobacteriaceae.g__Methanosphaera"
		[3] "k__Bacteria.__.__.__.__.__"
		[4] "k__Bacteria.p__.c__.o__.f__.g__"
		[5] "k__Bacteria.p__Actinobacteria.c__Coriobacteriia.o__Coriobacteriales.f__Coriobacteriaceae.g__Olsenella"
		[6] "k__Bacteria.p__Bacteroidetes.__.__.__.__"
		[7] "k__Bacteria.p__Bacteroidetes.c__Bacteroidia.o__Bacteroidales.__.__"
		[8] "k__Bacteria.p__Bacteroidetes.c__Bacteroidia.o__Bacteroidales.f__Bacteroidaceae.__"
		[9] "k__Bacteria.p__Bacteroidetes.c__Bacteroidia.o__Bacteroidales.f__Porphyromonadaceae.g__Macellibacteroides"
		[10] "k__Bacteria.p__Bacteroidetes.c__Bacteroidia.o__Bacteroidales.f__Rikenellaceae.g__Alistipes"
		[11] "k__Bacteria.p__Bacteroidetes.c__Bacteroidia.o__Bacteroidales.f__.Odoribacteraceae..g__Butyricimonas"
		[12] "k__Bacteria.p__Bacteroidetes.c__Bacteroidia.o__Bacteroidales.f__.Odoribacteraceae..g__Odoribacter"
		[13] "k__Bacteria.p__Cyanobacteria.c__4C0d.2.o__YS2.f__.g__"
		[14] "k__Bacteria.p__Firmicutes.c__Bacilli.__.__.__"
		[15] "k__Bacteria.p__Firmicutes.c__Bacilli.o__Bacillales.f__Bacillaceae.__"
		[16] "k__Bacteria.p__Firmicutes.c__Bacilli.o__Bacillales.f__Planococcaceae.g__Bacillus"
		[17] "k__Bacteria.p__Firmicutes.c__Clostridia.__.__.__"
		[18] "k__Bacteria.p__Firmicutes.c__Clostridia.o__Clostridiales.__.__"
		[19] "k__Bacteria.p__Firmicutes.c__Clostridia.o__Clostridiales.f__.g__"
		[20] "k__Bacteria.p__Firmicutes.c__Clostridia.o__Clostridiales.f__Clostridiaceae.g__Clostridium"
		[21] "k__Bacteria.p__Firmicutes.c__Clostridia.o__Clostridiales.f__Lachnospiraceae.__"
		[22] "k__Bacteria.p__Firmicutes.c__Clostridia.o__Clostridiales.f__Lachnospiraceae.g__Lactonifactor"
		[23] "k__Bacteria.p__Firmicutes.c__Clostridia.o__Clostridiales.f__Lachnospiraceae.g__Marvinbryantia"
		[24] "k__Bacteria.p__Firmicutes.c__Clostridia.o__Clostridiales.f__Lachnospiraceae.g__Roseburia"
		[25] "k__Bacteria.p__Firmicutes.c__Clostridia.o__Clostridiales.f__Lachnospiraceae.g__Ruminococcus"
		[26] "k__Bacteria.p__Firmicutes.c__Clostridia.o__Clostridiales.f__Peptostreptococcaceae.__"
		[27] "k__Bacteria.p__Firmicutes.c__Clostridia.o__Clostridiales.f__Peptostreptococcaceae.g__Clostridium"
		[28] "k__Bacteria.p__Firmicutes.c__Clostridia.o__Clostridiales.f__Ruminococcaceae.__"
		[29] "k__Bacteria.p__Firmicutes.c__Clostridia.o__Clostridiales.f__Ruminococcaceae.g__"
		[30] "k__Bacteria.p__Firmicutes.c__Clostridia.o__Clostridiales.f__Ruminococcaceae.g__Clostridium"
		[31] "k__Bacteria.p__Firmicutes.c__Clostridia.o__Clostridiales.f__Ruminococcaceae.g__Oscillospira"
		[32] "k__Bacteria.p__Firmicutes.c__Clostridia.o__Clostridiales.f__Ruminococcaceae.g__Sporobacter"
		[33] "k__Bacteria.p__Firmicutes.c__Erysipelotrichi.o__Erysipelotrichales.f__Erysipelotrichaceae.__"
		[34] "k__Bacteria.p__Firmicutes.c__Erysipelotrichi.o__Erysipelotrichales.f__Erysipelotrichaceae.g__Anaerorhabdus"
		[35] "k__Bacteria.p__Firmicutes.c__Erysipelotrichi.o__Erysipelotrichales.f__Erysipelotrichaceae.g__gut"
		[36] "k__Bacteria.p__Proteobacteria.c__Betaproteobacteria.__.__.__"
		[37] "k__Bacteria.p__Proteobacteria.c__Epsilonproteobacteria.o__Campylobacterales.f__Helicobacteraceae.g__Helicobacter"
		[38] "k__Bacteria.p__TM7.c__TM7.3.o__CW040.f__F16.g__"
		[39] "k__Bacteria.p__Tenericutes.c__Mollicutes.o__Acholeplasmatales.__.__"
		[40] "k__Bacteria.p__Tenericutes.c__Mollicutes.o__Acholeplasmatales.f__Acholeplasmataceae.g__Acholeplasma"
		[41] "k__Bacteria.p__Tenericutes.c__Mollicutes.o__Anaeroplasmatales.f__Anaeroplasmataceae.__"
		[42] "k__Bacteria.p__Verrucomicrobia.c__Verruco.5.o__WCHB1.41.f__RFP12.g__"
	Module	> names(datExpr0)[dynamicColors=="blue"]
		[1] "k__Bacteria.p__Actinobacteria.c__Actinobacteria.o__Bifidobacteriales.f__Bifidobacteriaceae.g__Bifidobacterium"
		[2] "k__Bacteria.p__Actinobacteria.c__Coriobacteriia.o__Coriobacteriales.f__Coriobacteriaceae.g__Collinsella"
		[3] "k__Bacteria.p__Bacteroidetes.c__Bacteroidia.o__Bacteroidales.f__Bacteroidaceae.g__Bacteroides"
		[4] "k__Bacteria.p__Bacteroidetes.c__Bacteroidia.o__Bacteroidales.f__Prevotellaceae.g__Prevotella"
		[5] "k__Bacteria.p__Firmicutes.c__Bacilli.o__Bacillales.__.__"
		[6] "k__Bacteria.p__Firmicutes.c__Bacilli.o__Lactobacillales.f__Lactobacillaceae.__"
		[7] "k__Bacteria.p__Firmicutes.c__Bacilli.o__Lactobacillales.f__Lactobacillaceae.g__Lactobacillus"
		[8] "k__Bacteria.p__Firmicutes.c__Clostridia.o__Clostridiales.f__Lachnospiraceae.g__Dorea"
		[9] "k__Bacteria.p__Firmicutes.c__Clostridia.o__Clostridiales.f__Peptostreptococcaceae.g__Peptostreptococcus"
		[10] "k__Bacteria.p__Firmicutes.c__Clostridia.o__Clostridiales.f__Ruminococcaceae.g__Butyricicoccus"
		[11] "k__Bacteria.p__Firmicutes.c__Clostridia.o__Clostridiales.f__Ruminococcaceae.g__Faecalibacterium"
		[12] "k__Bacteria.p__Firmicutes.c__Clostridia.o__Clostridiales.f__Ruminococcaceae.g__Gemmiger"
		[13] "k__Bacteria.p__Firmicutes.c__Clostridia.o__Clostridiales.f__Veillonellaceae.g__Succinispira"
		[14] "k__Bacteria.p__Firmicutes.c__Erysipelotrichi.o__Erysipelotrichales.f__Erysipelotrichaceae.g__.Eubacterium."
		[15] "k__Bacteria.p__Proteobacteria.c__Betaproteobacteria.o__Burkholderiales.f__Comamonadaceae.__"
		[16] "k__Bacteria.p__Proteobacteria.c__Betaproteobacteria.o__Burkholderiales.f__Oxalobacteraceae.__"
	Module	> names(datExpr0)[dynamicColors=="brown"]
		[1] "k__Bacteria.p__Firmicutes.c__Bacilli.o__Lactobacillales.__.__"
		[2] "k__Bacteria.p__Firmicutes.c__Bacilli.o__Lactobacillales.f__Streptococcaceae.g__Streptococcus"
		[3] "k__Bacteria.p__Firmicutes.c__Clostridia.o__Clostridiales.f__Lachnospiraceae.g__Clostridium"
		[4] "k__Bacteria.p__Firmicutes.c__Clostridia.o__Clostridiales.f__Ruminococcaceae.g__Subdoligranulum"
		[5] "k__Bacteria.p__Firmicutes.c__Clostridia.o__Clostridiales.f__Veillonellaceae.__"
		[6] "k__Bacteria.p__Firmicutes.c__Clostridia.o__Clostridiales.f__Veillonellaceae.g__Acidaminococcus"
		[7] "k__Bacteria.p__Firmicutes.c__Clostridia.o__Clostridiales.f__Veillonellaceae.g__Mitsuokella"
		[8] "k__Bacteria.p__Firmicutes.c__Clostridia.o__Clostridiales.f__Veillonellaceae.g__Selenomonas"
		[9] "k__Bacteria.p__Fusobacteria.c__Fusobacteriia.o__Fusobacteriales.f__Fusobacteriaceae.g__"
		[10] "k__Bacteria.p__Proteobacteria.c__Betaproteobacteria.o__Burkholderiales.__.__"
		[11] "k__Bacteria.p__Proteobacteria.c__Betaproteobacteria.o__Burkholderiales.f__Alcaligenaceae.__"
		[12] "k__Bacteria.p__Proteobacteria.c__Epsilonproteobacteria.o__Campylobacterales.f__Campylobacteraceae.g__Campylobacter"
		[13] "k__Bacteria.p__Proteobacteria.c__Gammaproteobacteria.o__Enterobacteriales.f__Enterobacteriaceae.__"
		[14] "k__Bacteria.p__Proteobacteria.c__Gammaproteobacteria.o__Pasteurellales.f__Pasteurellaceae.__"
		[15] "k__Bacteria.p__Proteobacteria.c__Gammaproteobacteria.o__Pasteurellales.f__Pasteurellaceae.g__Actinobacillus"
	Module	> names(datExpr0)[dynamicColors=="grey"]
		[1] "k__Bacteria.p__Bacteroidetes.c__Bacteroidia.o__Bacteroidales.f__.Paraprevotellaceae..g__.Prevotella."
		[2] "k__Bacteria.p__Proteobacteria.c__Gammaproteobacteria.o__Pasteurellales.f__Pasteurellaceae.g__Mannheimia"
		[3] "k__Bacteria.p__Proteobacteria.c__Gammaproteobacteria.o__Pseudomonadales.f__Pseudomonadaceae.__"

## Sheet: Dataset S10
		Dataset S10: WGCNA analysis: List of modules cluster based on recipients (day-7)
	Module	> names(datExpr0)[dynamicColors=="blue"]
		[1] "k__Bacteria.p__Actinobacteria.c__Coriobacteriia.o__Coriobacteriales.f__Coriobacteriaceae.g__Olsenella"
		[2] "k__Bacteria.p__Bacteroidetes.__.__.__.__"
		[3] "k__Bacteria.p__Bacteroidetes.c__Bacteroidia.o__Bacteroidales.__.__"
		[4] "k__Bacteria.p__Bacteroidetes.c__Bacteroidia.o__Bacteroidales.f__Porphyromonadaceae.g__Macellibacteroides"
		[5] "k__Bacteria.p__Bacteroidetes.c__Bacteroidia.o__Bacteroidales.f__Rikenellaceae.g__Alistipes"
		[6] "k__Bacteria.p__Bacteroidetes.c__Bacteroidia.o__Bacteroidales.f__S24.7.g__"
		[7] "k__Bacteria.p__Bacteroidetes.c__Bacteroidia.o__Bacteroidales.f__.Barnesiellaceae..g__Barnesiella"
		[8] "k__Bacteria.p__Bacteroidetes.c__Bacteroidia.o__Bacteroidales.f__.Odoribacteraceae..g__Odoribacter"
		[9] "k__Bacteria.p__Bacteroidetes.c__Bacteroidia.o__Bacteroidales.f__.Paraprevotellaceae..g__"
		[10] "k__Bacteria.p__Firmicutes.c__Clostridia.__.__.__"
		[11] "k__Bacteria.p__Firmicutes.c__Clostridia.o__Clostridiales.f__Lachnospiraceae.__"
		[12] "k__Bacteria.p__Firmicutes.c__Clostridia.o__Clostridiales.f__Lachnospiraceae.g__Roseburia"
		[13] "k__Bacteria.p__Firmicutes.c__Clostridia.o__Clostridiales.f__Peptococcaceae.g__Desulfitispora"
		[14] "k__Bacteria.p__Firmicutes.c__Clostridia.o__Clostridiales.f__Peptococcaceae.g__rc4.4"
		[15] "k__Bacteria.p__Firmicutes.c__Clostridia.o__Clostridiales.f__Peptostreptococcaceae.__"
		[16] "k__Bacteria.p__Firmicutes.c__Clostridia.o__Clostridiales.f__Ruminococcaceae.g__"
		[17] "k__Bacteria.p__Firmicutes.c__Clostridia.o__Clostridiales.f__Ruminococcaceae.g__Oscillospira"
		[18] "k__Bacteria.p__Firmicutes.c__Erysipelotrichi.o__Erysipelotrichales.f__Erysipelotrichaceae.g__.Eubacterium."
		[19] "k__Bacteria.p__Firmicutes.c__Erysipelotrichi.o__Erysipelotrichales.f__Erysipelotrichaceae.g__gut"
		[20] "k__Bacteria.p__Proteobacteria.c__Alphaproteobacteria.o__RF32.f__.g__"
		[21] "k__Bacteria.p__Proteobacteria.c__Deltaproteobacteria.o__Desulfovibrionales.f__Desulfovibrionaceae.g__Desulfovibrio"
		[22] "k__Bacteria.p__Proteobacteria.c__Gammaproteobacteria.__.__.__"
		[23] "k__Bacteria.p__TM7.c__TM7.3.o__I025.f__Rs.045.g__"
		[24] "k__Bacteria.p__Tenericutes.c__Mollicutes.o__Acholeplasmatales.f__Acholeplasmataceae.g__Acholeplasma"
		[25] "k__Bacteria.p__Tenericutes.c__Mollicutes.o__Anaeroplasmatales.f__Anaeroplasmataceae.__"
	Module	> names(datExpr0)[dynamicColors=="turquoise"]
		[1] "k__Archaea.p__Euryarchaeota.c__Methanobacteria.o__Methanobacteriales.f__Methanobacteriaceae.g__Methanobrevibacter"
		[2] "k__Archaea.p__Euryarchaeota.c__Methanobacteria.o__Methanobacteriales.f__Methanobacteriaceae.g__Methanosphaera"
		[3] "k__Bacteria.__.__.__.__.__"
		[4] "k__Bacteria.p__.c__.o__.f__.g__"
		[5] "k__Bacteria.p__Actinobacteria.c__Actinobacteria.o__Bifidobacteriales.f__Bifidobacteriaceae.g__Bifidobacterium"
		[6] "k__Bacteria.p__Actinobacteria.c__Coriobacteriia.o__Coriobacteriales.f__Coriobacteriaceae.__"
		[7] "k__Bacteria.p__Actinobacteria.c__Coriobacteriia.o__Coriobacteriales.f__Coriobacteriaceae.g__Eggerthella"
		[8] "k__Bacteria.p__Cyanobacteria.c__4C0d.2.o__YS2.f__.g__"
		[9] "k__Bacteria.p__Firmicutes.__.__.__.__"
		[10] "k__Bacteria.p__Firmicutes.c__Bacilli.o__Bacillales.f__Bacillaceae.__"
		[11] "k__Bacteria.p__Firmicutes.c__Bacilli.o__Bacillales.f__Planococcaceae.g__Bacillus"
		[12] "k__Bacteria.p__Firmicutes.c__Clostridia.o__Clostridiales.__.__"
		[13] "k__Bacteria.p__Firmicutes.c__Clostridia.o__Clostridiales.f__.g__"
		[14] "k__Bacteria.p__Firmicutes.c__Clostridia.o__Clostridiales.f__Clostridiaceae.g__Clostridium"
		[15] "k__Bacteria.p__Firmicutes.c__Clostridia.o__Clostridiales.f__Peptostreptococcaceae.g__Clostridium"
		[16] "k__Bacteria.p__Firmicutes.c__Clostridia.o__Clostridiales.f__Peptostreptococcaceae.g__.Clostridium."
		[17] "k__Bacteria.p__Firmicutes.c__Clostridia.o__Clostridiales.f__Ruminococcaceae.__"
		[18] "k__Bacteria.p__Firmicutes.c__Clostridia.o__Clostridiales.f__Ruminococcaceae.g__Bacteroides"
		[19] "k__Bacteria.p__Firmicutes.c__Clostridia.o__Clostridiales.f__Ruminococcaceae.g__Clostridium"
		[20] "k__Bacteria.p__Firmicutes.c__Clostridia.o__Clostridiales.f__Ruminococcaceae.g__Papillibacter"
		[21] "k__Bacteria.p__Firmicutes.c__Clostridia.o__Clostridiales.f__Ruminococcaceae.g__Ruminococcus"
		[22] "k__Bacteria.p__Firmicutes.c__Erysipelotrichi.o__Erysipelotrichales.f__Erysipelotrichaceae.g__Anaerorhabdus"
		[23] "k__Bacteria.p__Firmicutes.c__Erysipelotrichi.o__Erysipelotrichales.f__Erysipelotrichaceae.g__Clostridium"
		[24] "k__Bacteria.p__Lentisphaerae.c__.Lentisphaeria..o__Victivallales.f__Victivallaceae.g__"
		[25] "k__Bacteria.p__Planctomycetes.c__Planctomycetia.o__Pirellulales.f__Pirellulaceae.g__planctomycete"
		[26] "k__Bacteria.p__Proteobacteria.c__Alphaproteobacteria.o__Rhizobiales.f__Rhizobiaceae.g__Rhizobium"
		[27] "k__Bacteria.p__Proteobacteria.c__Alphaproteobacteria.o__Rhodospirillales.f__Acetobacteraceae.g__Gluconacetobacter"
		[28] "k__Bacteria.p__Proteobacteria.c__Betaproteobacteria.o__Burkholderiales.__.__"
		[29] "k__Bacteria.p__Proteobacteria.c__Betaproteobacteria.o__Burkholderiales.f__Oxalobacteraceae.__"
		[30] "k__Bacteria.p__Proteobacteria.c__Epsilonproteobacteria.o__Campylobacterales.f__Helicobacteraceae.g__Helicobacter"
		[31] "k__Bacteria.p__TM7.c__TM7.3.o__CW040.f__F16.g__"
		[32] "k__Bacteria.p__Verrucomicrobia.c__Verruco.5.o__WCHB1.41.f__RFP12.g__"
	Module	> names(datExpr0)[dynamicColors=="green"]
		[1] "k__Bacteria.p__Actinobacteria.c__Coriobacteriia.o__Coriobacteriales.f__Coriobacteriaceae.g__Collinsella"
		[2] "k__Bacteria.p__Firmicutes.c__Bacilli.o__Bacillales.__.__"
		[3] "k__Bacteria.p__Firmicutes.c__Bacilli.o__Lactobacillales.__.__"
		[4] "k__Bacteria.p__Firmicutes.c__Bacilli.o__Lactobacillales.f__Lactobacillaceae.__"
		[5] "k__Bacteria.p__Firmicutes.c__Clostridia.o__Clostridiales.f__Eubacteriaceae.g__Pseudoramibacter_Eubacterium"
		[6] "k__Bacteria.p__Firmicutes.c__Clostridia.o__Clostridiales.f__Lachnospiraceae.g__Dorea"
		[7] "k__Bacteria.p__Firmicutes.c__Clostridia.o__Clostridiales.f__Lachnospiraceae.g__Marvinbryantia"
		[8] "k__Bacteria.p__Firmicutes.c__Clostridia.o__Clostridiales.f__Ruminococcaceae.g__Butyricicoccus"
		[9] "k__Bacteria.p__Firmicutes.c__Clostridia.o__Clostridiales.f__Ruminococcaceae.g__Faecalibacterium"
		[10] "k__Bacteria.p__Firmicutes.c__Clostridia.o__Clostridiales.f__Veillonellaceae.__"
		[11] "k__Bacteria.p__Proteobacteria.c__Epsilonproteobacteria.o__Campylobacterales.f__Campylobacteraceae.g__Campylobacter"
		[12] "k__Bacteria.p__Proteobacteria.c__Gammaproteobacteria.o__Enterobacteriales.f__Enterobacteriaceae.__"
		[13] "k__Bacteria.p__Proteobacteria.c__Gammaproteobacteria.o__Pasteurellales.f__Pasteurellaceae.g__Mannheimia"
		[14] "k__Bacteria.p__Synergistetes.c__Synergistia.o__Synergistales.f__Dethiosulfovibrionaceae.__"
		[15] "k__Bacteria.p__Verrucomicrobia.c__Verrucomicrobiae.o__Verrucomicrobiales.f__Verrucomicrobiaceae.g__Akkermansia"
	Module	> names(datExpr0)[dynamicColors=="yellow"]
		[1] "k__Bacteria.p__Bacteroidetes.c__Bacteroidia.o__Bacteroidales.f__.Odoribacteraceae..g__Butyricimonas"
		[2] "k__Bacteria.p__Elusimicrobia.c__Elusimicrobia.o__Elusimicrobiales.f__Elusimicrobiaceae.__"
		[3] "k__Bacteria.p__Firmicutes.c__Bacilli.o__Lactobacillales.f__Lactobacillaceae.g__Lactobacillus"
		[4] "k__Bacteria.p__Firmicutes.c__Bacilli.o__Lactobacillales.f__Streptococcaceae.g__Streptococcus"
		[5] "k__Bacteria.p__Firmicutes.c__Clostridia.o__Clostridiales.f__Veillonellaceae.g__Acidaminococcus"
		[6] "k__Bacteria.p__Firmicutes.c__Clostridia.o__Clostridiales.f__Veillonellaceae.g__Mitsuokella"
		[7] "k__Bacteria.p__Firmicutes.c__Clostridia.o__Clostridiales.f__Veillonellaceae.g__Selenomonas"
		[8] "k__Bacteria.p__Firmicutes.c__Erysipelotrichi.o__Erysipelotrichales.f__Erysipelotrichaceae.g__Sharpea"
		[9] "k__Bacteria.p__Fusobacteria.c__Fusobacteriia.o__Fusobacteriales.f__Fusobacteriaceae.g__"
		[10] "k__Bacteria.p__Proteobacteria.c__Betaproteobacteria.o__Burkholderiales.f__Alcaligenaceae.__"
		[11] "k__Bacteria.p__Proteobacteria.c__Betaproteobacteria.o__Burkholderiales.f__Comamonadaceae.__"
		[12] "k__Bacteria.p__Proteobacteria.c__Gammaproteobacteria.o__Aeromonadales.f__Succinivibrionaceae.g__"
		[13] "k__Bacteria.p__Proteobacteria.c__Gammaproteobacteria.o__Pasteurellales.f__Pasteurellaceae.__"
		[14] "k__Bacteria.p__Proteobacteria.c__Gammaproteobacteria.o__Pasteurellales.f__Pasteurellaceae.g__Actinobacillus"
		[15] "k__Bacteria.p__Proteobacteria.c__Gammaproteobacteria.o__Pseudomonadales.f__Moraxellaceae.__"
		[16] "k__Bacteria.p__Synergistetes.c__Synergistia.o__Synergistales.f__Dethiosulfovibrionaceae.g__Pyramidobacter"
	Module	> names(datExpr0)[dynamicColors=="grey"]
		[1] "k__Bacteria.p__Bacteroidetes.c__Bacteroidia.o__Bacteroidales.f__Bacteroidaceae.g__Bacteroides"
		[2] "k__Bacteria.p__Bacteroidetes.c__Bacteroidia.o__Bacteroidales.f__Prevotellaceae.g__Prevotella"
		[3] "k__Bacteria.p__Bacteroidetes.c__Bacteroidia.o__Bacteroidales.f__.Paraprevotellaceae..g__.Prevotella."
		[4] "k__Bacteria.p__Firmicutes.c__Clostridia.o__Clostridiales.f__Ruminococcaceae.g__Subdoligranulum"
		[5] "k__Bacteria.p__Firmicutes.c__Clostridia.o__Clostridiales.f__Veillonellaceae.g__Succinispira"
		[6] "k__Bacteria.p__Firmicutes.c__Erysipelotrichi.o__Erysipelotrichales.f__Erysipelotrichaceae.g__"
		[7] "k__Bacteria.p__Proteobacteria.c__Gammaproteobacteria.o__Aeromonadales.f__Succinivibrionaceae.g__Succinivibrio"
