# Supplementary material for: Development of a rational framework for the therapeutic efficacy of fecal microbiota transplantation for calf diarrhea treatment
Source: Microbiome. 2022 Feb 21;10:31. doi: 10.1186/s40168-021-01217-4 (PMC8858662; doi:10.1186/s40168-021-01217-4)
Supplement: Supplementary file 4 — Additional file 3. Module; trait. [file 40168_2021_1217_MOESM4_ESM.xlsx]

## Sheet: Sheet1 (2)
																																								Module_Trait Relationships
	Module
	MEblue		-0.13 (0.4)	-0.22 (0.1)	0.11 (0.5)	-0.097 (0.5)	0.26 (0.08)	0.31 (0.03)	-0.074 (0.6)	-0.04 (0.8)	-0.094 (0.5)	-0.25 (0.08)	0.23 (0.1)	-0.14 (0.4)	0.068 (0.6)	-0.14 (0.3)	0.04 (0.8)	-0.31 (0.03)	0.29 (0.04)	-0.14 (0.3)	-0.018 (0.9)	-0.043 (0.8)	0.25 (0.08)	0.23 (0.1)	-0.21 (0.2)	0.49 (4e-04)	-0.14 (0.3)	0.63 (1e-06)	-0.4 (0.004)	-0.23 (0.1)	0.84 (6e-14)	-0.14 (0.4)	0.11 (0.5)	-0.13 (0.4)	-0.012 (0.9)	0.28 (0.06)	-0.37 (0.01)	NA (NA)	-0.13 (0.4)	-0.057 (0.7)	0.25 (0.09)	0.26 (0.08)	0.51 (2e-04)	0.55 (6e-05)	-0.17 (0.2)	0.043 (0.8)	-0.13 (0.4)	-0.05 (0.7)	-0.4 (0.005)
	MEgreen		0.72 (9e-09)	0.22 (0.1)	-0.24 (0.1)	-0.21 (0.2)	-0.27 (0.07)	-0.042 (0.8)	-0.29 (0.04)	-0.17 (0.2)	-0.16 (0.3)	0.06 (0.7)	-0.64 (8e-07)	0.045 (0.8)	-0.32 (0.03)	0.39 (0.006)	-0.16 (0.3)	0.38 (0.007)	-0.29 (0.05)	0.0079 (1)	0.045 (0.8)	-0.23 (0.1)	-0.16 (0.3)	-0.15 (0.3)	0.004 (1)	-0.06 (0.7)	-0.49 (4e-04)	-0.11 (0.4)	-0.68 (1e-07)	-0.17 (0.3)	-0.17 (0.2)	0.96 (1e-26)	-0.082 (0.6)	-0.11 (0.4)	0.73 (4e-09)	-0.1 (0.5)	0.21 (0.1)	NA (NA)	0.4 (0.004)	-0.3 (0.04)	-0.32 (0.02)	-0.11 (0.5)	0.1 (0.5)	-0.21 (0.1)	-0.028 (0.8)	-0.12 (0.4)	-0.03 (0.8)	-0.13 (0.4)	0.69 (5e-08)
	MEyellow		0.4 (0.005)	0.0054 (1)	0.066 (0.7)	0.24 (0.1)	-0.32 (0.03)	-0.39 (0.006)	0.3 (0.04)	0.02 (0.9)	0.087 (0.6)	0.31 (0.03)	-0.58 (2e-05)	0.2 (0.2)	-0.32 (0.03)	0.08 (0.6)	-0.1 (0.5)	0.1 (0.5)	0.018 (0.9)	-0.33 (0.02)	0.18 (0.2)	-0.35 (0.01)	-0.23 (0.1)	-0.12 (0.4)	0.35 (0.02)	-0.024 (0.9)	-0.21 (0.2)	-0.1 (0.5)	0.86 (2e-15)	-0.23 (0.1)	0.14 (0.3)	-0.032 (0.8)	-0.2 (0.2)	0.02 (0.9)	0.29 (0.05)	-0.1 (0.5)	0.22 (0.1)	NA (NA)	0.54 (7e-05)	-0.028 (0.9)	-0.015 (0.9)	0.083 (0.6)	0.29 (0.05)	0.084 (0.6)	-0.067 (0.7)	-0.19 (0.2)	-0.095 (0.5)	0.13 (0.4)	0.95 (1e-25)
	MEbrown		-0.14 (0.4)	0.17 (0.3)	0.31 (0.03)	-0.071 (0.6)	-0.069 (0.6)	-0.21 (0.2)	0.25 (0.09)	-0.16 (0.3)	-0.01 (0.9)	0.061 (0.7)	0.068 (0.6)	0.44 (0.002)	0.083 (0.6)	-0.01 (0.9)	-0.026 (0.9)	0.27 (0.06)	-0.19 (0.2)	-0.19 (0.2)	0.91 (5e-19)	0.52 (1e-04)	-0.32 (0.02)	0.12 (0.4)	0.6 (6e-06)	-0.19 (0.2)	-0.15 (0.3)	-0.12 (0.4)	-0.22 (0.1)	-0.1 (0.5)	-0.22 (0.1)	0.032 (0.8)	-0.2 (0.2)	-0.091 (0.5)	0.033 (0.8)	-0.076 (0.6)	0.43 (0.002)	NA (NA)	0.57 (3e-05)	-0.097 (0.5)	-0.29 (0.05)	-0.24 (0.1)	-0.11 (0.5)	-0.026 (0.9)	-0.17 (0.2)	-0.15 (0.3)	-0.17 (0.2)	0.26 (0.08)	0.36 (0.01)
	MEturquiose		0.078 (0.6)	-0.14 (0.4)	-0.33 (0.02)	-0.081 (0.6)	-0.3 (0.04)	-0.18 (0.2)	0.21 (0.1)	-0.17 (0.3)	-0.028 (0.9)	0.14 (0.4)	-0.15 (0.3)	0.41 (0.004)	-0.019 (0.9)	0.25 (0.08)	-0.21 (0.2)	0.42 (0.003)	-0.36 (0.01)	-0.25 (0.09)	0.043 (0.8)	-0.13 (0.4)	-0.4 (0.005)	-0.33 (0.02)	0.34 (0.02)	-0.35 (0.02)	-0.34 (0.02)	-0.38 (0.007)	0.63 (2e-06)	-0.11 (0.4)	-0.38 (0.008)	0.14 (0.3)	0.12 (0.4)	0.017 (0.9)	0.032 (0.8)	-0.1 (0.5)	0.17 (0.2)	NA (NA)	0.54 (8e-05)	-0.24 (0.1)	-0.48 (6e-04)	-0.34 (0.02)	-0.075 (0.6)	-0.64 (8e-07)	-0.0016 (1)	-0.28 (0.05)	-0.086 (0.6)	-0.019 (0.9)	0.67 (2e-07)
	MEgrey		-0.13 (0.4)	0.071 (0.6)	0.21 (0.2)	0.13 (0.4)	-0.047 (0.7)	0.24 (0.1)	-0.13 (0.4)	0.34 (0.02)	0.24 (0.1)	0.22 (0.1)	0.03 (0.8)	-0.25 (0.08)	0.14 (0.3)	0.0062 (1)	0.41 (0.003)	-0.11 (0.5)	0.52 (2e-04)	0.27 (0.06)	-0.66 (4e-07)	0.11 (0.5)	0.36 (0.01)	0.13 (0.4)	-0.52 (1e-04)	-0.063 (0.7)	0.35 (0.01)	-0.26 (0.07)	0.24 (0.1)	0.21 (0.1)	-0.49 (4e-04)	-0.11 (0.5)	-0.24 (0.1)	0.14 (0.3)	0.17 (0.3)	-0.12 (0.4)	-0.11 (0.5)	NA (NA)	-0.44 (0.002)	0.62 (3e-06)	0.11 (0.5)	0.011 (0.9)	-0.15 (0.3)	0.099 (0.5)	0.2 (0.2)	0.32 (0.02)	0.34 (0.02)	-0.21 (0.1)	-0.51 (2e-04)
	Trait		γ-GT	TP	Alb	T-cho	STAB	SEG	WBC	RBC	Hb	Hematocrit	MCV	MCH	MCHC	Platelet	1,3-Diaminopropane	1-Methyl-4-imidazoleacetic acid	1-Methylhistamine	2'-Deoxycytidine	2,4-Diaminobutyric acid	2,5-Dihydroxybenzoic acid	2-Aminoadipic acid	2-Aminobutyric acid	2-Aminoethylphosphonic acid	2-Hydroxy-4-methylvaleric acid	2-Hydroxybutyric acid	2-Hydroxyglutaric acid	2-Isopropylmalic acid	2-Methylserine	2-Oxoglutaric acid	2-Phenylethylamine	3'-AMP	3-(4-Hydroxyphenyl)propionic acid	3-Aminobutyric acid	3-Aminoisobutyric acid	3-Aminopropane-1,2-diol	3-Hydroxy-3-methylglutaric acid	3-Hydroxyanthranilic acid	3-Hydroxybutyric acid	3-Hydroxypropionic acid	3-Phenyllactic acid	3-Phenylpropionic acid	3-Phosphoglyceric acid	3-Ureidopropionic acid	4-(?-Acetylaminoethyl)imidazole	4-Acetamidobutanoic acid	4-Guanidinobutyric acid	4-Oxovaleric acid
[truncated: 210 more columns]
